# Supplementary material for: Effects of apolipoprotein B on lifespan and risks of major diseases including type 2 diabetes: a mendelian randomisation analysis using outcomes in first-degree relatives
Source: Lancet Healthy Longev. Author manuscript; Available in PMC 2021 Nov 1. (PMC7611924; doi:10.1016/S2666-7568(21)00086-6)
Supplement: Supplementary Tables [file EMS137353-supplement-Supplementary_Tables.xlsx]

## Sheet: Index
Index
Supplementary Table 1: Genetic instruments for apolipoprotein B identified in the UK Biobank
Supplementary Table 2: Genetic instruments for LDL cholesterol identified in the UK Biobank
Supplementary Table 3: Genetic instruments for triglycerides identified in the UK Biobank
Supplementary Table 4: Characteristics for outcomes in first-degree relatives
Supplementary Table 5: Univariable Mendelian randomization estimates using the inverse variance weighted method for apolipoprotein B onto outcomes in first-degree relatives
Supplementary Table 6: Multivariable Mendelian randomization estimates for apolipoprotein B, LDL cholesterol and triglycerides onto outcomes in first-degree relatives
Supplementary Table 7: Univariable Mendelian randomization estimates using the inverse variance weighted method for LDL cholesterol onto outcomes in first-degree relatives
Supplementary Table 8: Univariable Mendelian randomization estimates using the inverse variance weighted method for triglycerides onto outcomes in first-degree relatives
Supplementary Table 9: Univariable and multivariable Mendelian randomization estimates for apolipoprotein B, LDL cholesterol and triglycerides onto longevity based on the 90th percentile usign the IVW and MR-Egger methods
Supplementary Table 10: Univariable and multivariable Mendelian randomization estimates for apolipoprotein B, LDL cholesterol and triglycerides onto type 2 diabetes risk using data from the DIAMANTE consortium
Supplementary Table 11: Univariable Mendelian randomization estimates using the weighted median method for apolipoprotein B onto outcomes in first-degree relatives
Supplementary Table 12: Univariable Mendelian randomization estimates using the MR-Egger method for apolipoprotein B onto outcomes in first-degree relatives
Supplementary Table 13: Multivariable Mendelian randomization estimates for apolipoprotein B and LDL cholesterol onto outcomes in first-degree relatives
Supplementary Table 14: Multivariable Mendelian randomization estimates for apolipoprotein B, LDL cholesterol and triglycerides using the MR-Egger method onto outcomes in first-degree relatives
Supplementary Table 15: Univariable Mendelian randomization estimates using the weighted median and MR-Egger methods for LDL cholesterol and triglyicerides onto outcomes in first-degree relatives
Supplementary Table 16: Univariable and multivariable Mendelian randomization estimates for apolipoprotein B, LDL cholesterol and triglycerides onto type 2 diabetes risk using data from the DIAMANTE consortium
Supplementary Table 17: Univariable Mendelian randomization estimates using the MR-Egger method for apolipoprotein B after excluding APOE SNPs onto outcomes in first-degree relatives
Supplementary Table 18: Univariable Mendelian randomization estimates using the MR-Egger method for LDL cholesterol and triglycerides after excluding APOE SNPs onto outcomes in first-degree relatives
Supplementary Table 19: Univariable and multivariable Mendelian randomization estimates for apolipoprotein B, LDL cholesterol, triglycerides and body mass index onto type 2 diabetes risk using data from the DIAMANTE consortium
Supplementary Table 20: Univariable and multivariable Mendelian randomization estimates for apolipoprotein B, LDL cholesterol, triglycerides and waist-hip-ratio adjusted for body mass index onto type 2 diabetes risk using data from the DIAMANTE consortium
Supplementary Table 21: Univariable Mendelian randomization estimates using the inverse variance weighted, weighted median and MR-Egger methods to evaluate the effect of type 2 diabetes liability on apolipoprotein B
Supplementary Table 22: Univariable and multivariable Mendelian randomization analysis of lipoprotein lipids and cancer outcomes using sex stratified instruments
Supplementary Table 23: Multivariable Mendelian randomization analysis of apolipoprotein B, coronary artery disease and type 2 diabetes on longevity

## Sheet: Supp Table 1
Supplementary Table 1: Genetic instruments for apolipoprotein B identified in the UK Biobank
SNP - rs identifier for variant, EA - effect allele, OA - other allele, EAF - effect allele frequency, beta - regression estimate on trait, SE - corresponding standard error, P - p-value
SNP	EA	OA	EAF	BETA	SE	P
rs113330691	G	A	0.96511	0.282592	0.00560416	1e-200
rs11591147	G	T	0.982548	0.345954	0.00790085	1e-200
rs12691088	G	A	0.97909	-0.246111	0.00769582	1e-200
rs143020224	C	G	0.881431	0.165274	0.0031786	1e-200
rs28601761	C	G	0.581158	0.07256	0.00212854	1e-200
rs62119267	A	C	0.977684	0.33464	0.00708026	1e-200
rs62122481	C	A	0.623094	-0.0841137	0.00214492	1e-200
rs6657811	A	T	0.870062	0.127721	0.00308568	1e-200
rs12916	T	C	0.599515	-0.0549288	0.00212005	5.2e-148
rs964184	G	C	0.13323	0.0765255	0.00305668	2.5e-138
rs1260326	T	C	0.395475	0.0495555	0.00211469	1.9e-121
rs8107974	A	T	0.924243	0.0908575	0.00388309	4.5e-121
rs60403635	T	C	0.956952	0.115107	0.00511334	3.2e-112
rs118039278	G	A	0.921294	-0.0868026	0.00387054	2.2e-111
rs4299376	G	T	0.323189	0.0479962	0.0022132	2.8e-104
rs3764261	C	A	0.675736	0.0479544	0.00222098	2.2e-103
rs2738447	A	C	0.407294	-0.0436273	0.00209036	9.9e-97
rs149661872	C	T	0.989491	-0.210761	0.0101818	3.5e-95
rs174564	A	G	0.651491	0.0450573	0.00218206	1e-94
rs148601586	C	G	0.986691	-0.183504	0.00917667	5.9e-89
rs472495	G	T	0.350981	-0.0407634	0.00217172	1.3e-78
rs34042070	C	G	0.812096	-0.0494204	0.00267088	1.9e-76
rs76186504	C	T	0.974977	0.11643	0.0066216	3.3e-69
rs73045960	A	G	0.984152	0.143491	0.00821159	2.3e-68
rs556107	C	T	0.476758	-0.0358479	0.00207937	1.3e-66
rs77542162	A	G	0.977517	-0.115967	0.00701839	2.5e-61
rs6073958	T	C	0.801358	-0.0423193	0.00260555	2.5e-59
rs1883711	G	C	0.968588	-0.0944819	0.00607119	1.3e-54
rs12208357	C	T	0.92992	-0.0629791	0.0040818	1e-53
rs112771035	C	G	0.928125	-0.0598576	0.00402493	5e-50
rs516316	G	C	0.49202	-0.0300881	0.00204807	7.4e-49
rs6874202	T	C	0.365775	-0.0312135	0.00215543	1.6e-47
rs6689611	G	A	0.987626	0.132408	0.00950251	3.9e-44
rs2618566	G	T	0.340099	0.0303008	0.00219303	2e-43
rs79220007	T	C	0.923906	0.0537922	0.00390806	4.2e-43
rs12239737	T	A	0.664725	0.030623	0.00222666	4.9e-43
rs61775180	C	T	0.579884	0.0287272	0.00210159	1.5e-42
rs4470903	C	G	0.785006	-0.0345326	0.00253303	2.6e-42
rs9297994	G	A	0.335465	0.0291083	0.00220081	6.2e-40
rs114165349	G	C	0.976852	-0.0903258	0.00692945	7.7e-39
rs72848251	G	A	0.804515	-0.0348659	0.0026847	1.5e-38
rs13702	T	C	0.712089	0.0295019	0.00229451	7.8e-38
rs6709904	A	G	0.887429	0.0401202	0.00327926	2e-34
rs55714927	C	T	0.809662	0.0321831	0.00264686	5.1e-34
rs116734477	C	T	0.959186	0.0633493	0.00526644	2.5e-33
rs11206517	T	G	0.966832	-0.0681111	0.00577955	4.7e-32
rs2073547	A	G	0.816047	-0.0312042	0.00266416	1.1e-31
rs17050272	G	A	0.59074	0.0244302	0.00210465	3.8e-31
rs2068888	G	A	0.5492	0.0241729	0.00208746	5.2e-31
rs117733303	A	G	0.98158	-0.0864463	0.00771098	3.6e-29
rs188247550	C	T	0.986903	0.104276	0.00944163	2.3e-28
rs10127775	A	T	0.39381	0.0233243	0.00212188	4.2e-28
rs2238162	C	T	0.477003	0.0226439	0.00208185	1.5e-27
rs35081008	C	T	0.851861	0.0311143	0.00290126	7.8e-27
rs1801689	A	C	0.969471	-0.0646379	0.00603967	9.9e-27
rs13108218	A	G	0.385151	0.0229367	0.00215262	1.6e-26
rs597808	A	G	0.484098	-0.0216847	0.00208463	2.4e-25
rs11601507	C	A	0.930562	-0.0414121	0.004036	1.1e-24
rs6093446	G	A	0.712206	-0.0231882	0.00229596	5.5e-24
rs7746081	G	A	0.69586	0.0227685	0.00225861	6.7e-24
rs11621792	C	T	0.547095	-0.0210752	0.00210348	1.3e-23
rs150474434	G	A	0.898601	0.0343097	0.00345194	2.8e-23
rs6602909	T	C	0.672434	-0.021441	0.0022203	4.6e-22
rs11065384	T	C	0.309593	0.0216973	0.00224856	4.9e-22
rs4935356	T	A	0.756086	-0.0245813	0.00255516	6.6e-22
rs7734476	G	A	0.449999	-0.019942	0.00208686	1.2e-21
rs7012637	G	A	0.526191	-0.0200133	0.00209504	1.3e-21
rs9471975	T	C	0.417316	0.0200514	0.00210552	1.7e-21
rs261290	T	C	0.345868	0.0208566	0.00219115	1.8e-21
rs115692156	A	G	0.99116	0.11153	0.0118551	5.1e-21
rs9884390	T	C	0.765924	-0.023248	0.00248318	7.8e-21
rs34767236	G	A	0.625476	-0.0197839	0.00214973	3.5e-20
rs10832963	T	G	0.255801	-0.0219536	0.00238777	3.8e-20
rs4722551	T	C	0.841348	-0.0257141	0.0028425	1.5e-19
rs72631343	C	G	0.871109	0.0278921	0.00310009	2.3e-19
rs76079263	G	C	0.910177	0.0325982	0.00366108	5.4e-19
rs113177823	G	A	0.945902	0.0412221	0.00464641	7.2e-19
rs4671050	G	T	0.683862	0.0196981	0.00222973	1e-18
rs7569317	T	C	0.469375	-0.0180783	0.0020715	2.6e-18
rs4782568	C	G	0.549161	0.0182854	0.00210073	3.2e-18
rs9834932	A	G	0.911144	0.0317059	0.00365151	3.9e-18
rs704	G	A	0.524277	-0.0180085	0.00207964	4.7e-18
rs1265097	C	A	0.917204	-0.0322171	0.00375159	8.9e-18
rs12603885	G	A	0.300271	-0.0194028	0.00226551	1.1e-17
rs115704890	T	A	0.91788	-0.0322935	0.0037746	1.2e-17
rs9482772	T	C	0.551925	-0.0177235	0.00208937	2.2e-17
rs6907508	A	G	0.884472	0.0274222	0.00324801	3.1e-17
rs3823379	T	C	0.487763	-0.0173817	0.00207588	5.6e-17
rs6475606	C	T	0.515527	0.017332	0.00207721	7.2e-17
rs11057397	C	T	0.662898	0.0183422	0.00220085	7.8e-17
rs13247874	C	T	0.802846	0.0215939	0.00261336	1.4e-16
rs1888488	C	T	0.434711	-0.0173586	0.00210255	1.5e-16
rs3936511	A	G	0.808144	-0.0217603	0.0026373	1.6e-16
rs147211387	G	A	0.986163	-0.0808063	0.00985505	2.4e-16
rs2737263	G	T	0.719747	0.0185263	0.00231348	1.2e-15
rs112758337	G	A	0.814444	0.0212571	0.00267849	2.1e-15
rs2160994	T	C	0.352571	-0.0172687	0.00217691	2.1e-15
rs2925677	C	G	0.7873	0.0200283	0.00253695	2.9e-15
rs9496567	G	A	0.756445	0.0190492	0.00242335	3.8e-15
rs3916856	G	A	0.963969	-0.0431203	0.00550613	4.8e-15
rs13076933	T	G	0.740576	0.0182624	0.00238248	1.8e-14
rs10448340	T	G	0.680234	0.0170557	0.00223016	2e-14
rs13389219	C	T	0.607429	0.0161286	0.00211805	2.6e-14
rs141864196	G	A	0.973192	0.0485553	0.00638415	2.8e-14
rs224424	A	G	0.787626	0.0192719	0.00254308	3.5e-14
rs3746337	C	T	0.510847	-0.0156368	0.00207666	5.1e-14
rs1003533	C	T	0.811673	0.0200281	0.00266165	5.3e-14
rs73075609	C	T	0.973203	-0.0486153	0.00647857	6.2e-14
rs473224	T	G	0.1461	0.0223443	0.00298307	6.9e-14
rs9298506	A	G	0.792284	-0.0191233	0.00255853	7.8e-14
rs3096644	G	T	0.67942	0.0166343	0.00223389	9.6e-14
rs233721	T	A	0.358623	-0.0162036	0.00218383	1.2e-13
rs2807854	T	C	0.328666	-0.0162948	0.00220437	1.4e-13
rs2122982	G	A	0.761391	0.0179691	0.00243318	1.5e-13
rs146534110	G	T	0.986685	-0.0667337	0.00906368	1.8e-13
rs9616822	G	A	0.648624	-0.0159299	0.00218001	2.7e-13
rs72823020	T	A	0.869726	0.0226244	0.00310125	3e-13
rs3932048	C	G	0.677391	-0.0161917	0.0022278	3.6e-13
rs17036085	A	G	0.987822	0.0684968	0.00943874	4e-13
rs117139027	G	A	0.982377	0.0572265	0.0078951	4.2e-13
rs12246352	A	G	0.896111	-0.0247326	0.00341685	4.5e-13
rs112403212	C	T	0.858528	-0.0216954	0.00300419	5.1e-13
rs1458038	C	T	0.708534	0.0165639	0.00229451	5.2e-13
rs12046278	T	C	0.65491	0.0156231	0.00217266	6.4e-13
rs59328596	G	A	0.851896	0.0210021	0.00292183	6.6e-13
rs2758879	G	A	0.699499	-0.016255	0.00226653	7.4e-13
rs2021092	T	C	0.813288	0.0188413	0.00263567	8.8e-13
rs1358980	C	T	0.516853	-0.0149035	0.00209447	1.1e-12
rs12078100	C	G	0.376909	-0.0152136	0.00213952	1.2e-12
rs141469619	A	G	0.99011	-0.0785766	0.011117	1.6e-12
rs3822855	G	T	0.598364	-0.0148392	0.00211668	2.4e-12
rs71311871	A	G	0.91693	0.0263353	0.00377144	2.9e-12
rs7249565	G	A	0.58506	-0.0145524	0.00208362	2.9e-12
rs10953298	C	T	0.763746	0.0170824	0.00245825	3.7e-12
rs11568318	C	A	0.933749	-0.0288066	0.0041573	4.2e-12
rs3819247	T	C	0.76151	0.0168824	0.00243647	4.2e-12
rs581080	G	C	0.181008	-0.0185579	0.00270151	6.4e-12
rs11693526	T	C	0.929836	-0.0296216	0.00431892	7e-12
rs11709868	G	T	0.702965	0.015551	0.00228244	9.5e-12
rs1800961	C	T	0.969092	0.0408262	0.00600391	1e-11
rs12720796	A	C	0.980337	-0.0504544	0.00745351	1.3e-11
rs12054451	T	G	0.740503	-0.0159506	0.00238162	2.1e-11
rs112426331	G	A	0.957296	0.0346266	0.00519167	2.6e-11
rs13230111	A	G	0.507651	0.0138317	0.00207813	2.8e-11
rs59104589	C	T	0.641439	0.0143141	0.0021562	3.2e-11
rs28399627	G	A	0.980733	-0.0498756	0.00758971	5e-11
rs56113850	T	C	0.422536	-0.0136357	0.00207565	5.1e-11
rs719148	G	A	0.224121	0.0162736	0.00247849	5.2e-11
rs12948394	C	T	0.517656	0.0138153	0.00211377	6.3e-11
rs12197047	G	A	0.329967	-0.0145193	0.00222218	6.4e-11
rs656521	G	A	0.491521	-0.0135768	0.00207767	6.4e-11
rs7603427	C	T	0.46656	-0.0135724	0.00207851	6.6e-11
rs17447211	C	G	0.670961	-0.0143828	0.0022044	6.8e-11
rs2063643	A	G	0.820618	0.0175527	0.002706	8.8e-11
rs58148580	C	T	0.89022	-0.0214934	0.00332019	9.6e-11
rs1556562	G	T	0.209982	-0.0159957	0.00247804	1.1e-10
rs74454529	G	A	0.94006	-0.0282637	0.00439664	1.3e-10
rs13394970	T	G	0.390979	-0.013622	0.00212555	1.5e-10
rs55921103	G	T	0.351144	-0.013975	0.00219082	1.8e-10
rs4771674	A	G	0.378292	-0.0136951	0.00215146	1.9e-10
rs28406917	C	T	0.572429	-0.0134005	0.00210735	2e-10
rs10858093	C	T	0.96681	-0.0375342	0.00591852	2.3e-10
rs116093870	T	C	0.93209	-0.0261595	0.0041275	2.3e-10
rs7601412	A	G	0.142795	0.0187232	0.00295334	2.3e-10
rs139915535	A	G	0.981965	-0.0494089	0.00781172	2.5e-10
rs142385484	C	T	0.852094	0.0185489	0.00293239	2.5e-10
rs2705619	G	A	0.294008	-0.0144462	0.00228371	2.5e-10
rs4485425	A	G	0.289068	-0.0144602	0.00229965	3.2e-10
rs1495741	G	A	0.220486	0.0157352	0.00250321	3.3e-10
rs73936968	G	A	0.976844	-0.0428009	0.00682284	3.5e-10
rs17476364	T	C	0.891609	0.0209325	0.00334727	4e-10
rs1561139	G	T	0.575666	0.0131421	0.0021042	4.2e-10
rs969075	T	C	0.335073	-0.0138101	0.00221388	4.4e-10
rs3780181	A	G	0.932373	0.0259729	0.00417003	4.7e-10
rs7108486	T	C	0.976278	0.0428485	0.00689551	5.2e-10
rs2058122	T	C	0.142256	-0.018631	0.00300183	5.4e-10
rs72733928	A	T	0.939816	-0.0272294	0.00438917	5.5e-10
rs278981	T	C	0.241849	-0.0148256	0.00239561	6.1e-10
rs62120394	G	A	0.708132	-0.0139283	0.00226394	7.6e-10
rs2124034	T	G	0.713751	-0.0141019	0.00230005	8.7e-10
rs12471768	T	C	0.295959	-0.0139101	0.00226938	8.8e-10
rs10851478	T	C	0.583982	0.0129025	0.00210979	9.6e-10
rs62111293	T	C	0.839054	-0.0170613	0.00279104	9.8e-10
rs1229984	T	C	0.0271901	-0.0385152	0.00631264	1.1e-09
rs13379043	T	C	0.719527	0.0143675	0.00235876	1.1e-09
rs62011287	A	G	0.656001	-0.0133199	0.00219065	1.2e-09
rs1250258	C	T	0.263259	-0.0141509	0.00235577	1.9e-09
rs188608977	G	T	0.989419	-0.0621212	0.0103688	2.1e-09
rs80276949	G	A	0.977325	-0.0419216	0.00699731	2.1e-09
rs1277762	C	T	0.156688	-0.0171563	0.00286751	2.2e-09
rs73025516	A	G	0.955475	0.0299413	0.0050341	2.7e-09
rs7162536	T	G	0.549786	-0.0123657	0.00208972	3.3e-09
rs17457613	G	C	0.977238	0.0415311	0.00705841	4e-09
rs6426328	G	T	0.510216	-0.0122017	0.00207321	4e-09
rs45537841	C	T	0.819292	0.0158986	0.00270418	4.1e-09
rs60856912	G	T	0.837111	-0.0166205	0.00283094	4.3e-09
rs913499	A	G	0.49079	0.0121648	0.00208016	5e-09
rs13283282	C	G	0.853842	0.0171654	0.00294377	5.5e-09
rs2137234	T	C	0.804719	-0.0152817	0.00262327	5.7e-09
rs12970	G	A	0.939154	0.0252664	0.00435277	6.4e-09
rs61754230	C	T	0.980213	-0.0432231	0.00745837	6.8e-09
rs138354	T	C	0.465402	0.0120708	0.00208392	6.9e-09
rs10876450	T	C	0.826264	-0.0158408	0.00274188	7.6e-09
rs72663045	T	G	0.979281	-0.0423576	0.00734377	8e-09
rs145090930	T	C	0.935876	0.0259278	0.00451001	9e-09
rs6560499	G	A	0.424039	0.0121606	0.00211507	9e-09
rs114802991	G	A	0.993212	-0.072477	0.0126297	9.5e-09
rs10151436	A	T	0.8879	0.0189374	0.00330287	9.8e-09
rs35882350	A	G	0.738945	-0.0135528	0.0023664	1e-08
rs147539187	C	G	0.926256	0.0227347	0.00398012	1.1e-08
rs10201242	G	A	0.926221	0.0226288	0.00397212	1.2e-08
rs7776054	A	G	0.738689	0.0134294	0.0023665	1.4e-08
rs62049427	G	A	0.935435	-0.0246678	0.00435662	1.5e-08
rs17265513	T	C	0.801844	-0.0147308	0.00260743	1.6e-08
rs77312476	T	C	0.855449	-0.0167677	0.00297445	1.7e-08
rs1862719	A	G	0.246645	0.0138017	0.00245998	2e-08
rs12443634	A	C	0.285845	0.0129708	0.0023193	2.2e-08
rs34931250	C	T	0.939894	-0.024423	0.00437138	2.3e-08
rs56264193	G	C	0.64512	0.0120658	0.00216868	2.6e-08
rs2256814	G	A	0.802087	-0.0145175	0.00261621	2.9e-08
rs142787485	A	G	0.960392	0.030612	0.00552272	3e-08
rs67038483	C	T	0.955006	-0.0278083	0.0050196	3e-08
rs546240	C	T	0.380033	0.0118734	0.00214585	3.1e-08
rs399970	T	G	0.749994	-0.0131221	0.00237352	3.2e-08
rs2517473	C	T	0.921251	-0.0212568	0.00384833	3.3e-08
rs190104	G	A	0.860457	-0.0165495	0.00300392	3.6e-08
rs112220485	T	C	0.914392	-0.0205179	0.0037343	3.9e-08
rs72638977	A	G	0.966089	0.03151	0.00575657	4.4e-08
rs58588228	C	T	0.900483	0.0189828	0.00347333	4.6e-08

## Sheet: Supp Table 2
Supplementary Table 2: Genetic instruments for LDL cholesterol identified in the UK Biobank
SNP - rs identifier for variant, EA - effect allele, OA - other allele, EAF - effect allele frequency, beta - regression estimate on trait, SE - corresponding standard error, P - p-value
SNP	EA	OA	EAF	BETA	SE	P
rs11591147	G	T	0.982532	0.348456	0.00793088	1e-200
rs143020224	C	G	0.881397	0.168952	0.00320833	1e-200
rs1551891	G	A	0.911893	0.173628	0.00366029	1e-200
rs4452060	C	A	0.579303	-0.0832709	0.00210425	1e-200
rs4970834	C	T	0.813358	0.105303	0.00268179	1e-200
rs6857	C	T	0.829567	-0.157481	0.00275812	1e-200
rs934197	G	A	0.66456	-0.0832348	0.00220298	1e-200
rs12916	T	C	0.599463	-0.0621175	0.00212705	1.7e-187
rs28601761	C	G	0.581312	0.0620105	0.00213624	2.9e-185
rs8107974	A	T	0.924235	0.105058	0.00391919	2.7e-158
rs4299376	G	T	0.323182	0.0541662	0.00222466	6.1e-131
rs118039278	G	A	0.921328	-0.0835056	0.00388533	1.8e-102
rs2738447	A	C	0.407388	-0.0422734	0.00211024	2.9e-89
rs472495	G	T	0.351041	-0.0425743	0.00218093	7.3e-85
rs964184	G	C	0.133591	0.0575823	0.00306356	8.2e-79
rs77542162	A	G	0.977505	-0.128484	0.0070401	2.1e-74
rs34042070	C	G	0.812073	-0.0485227	0.00268011	2.9e-73
rs1883711	G	C	0.968588	-0.10277	0.0060919	7.5e-64
rs556107	C	T	0.476662	-0.0351712	0.00208846	1.2e-63
rs1260326	T	C	0.395557	0.0347299	0.00212546	5.1e-60
rs6874202	T	C	0.365731	-0.032331	0.00216292	1.6e-50
rs3764261	C	A	0.67584	0.0330946	0.00222892	7.2e-50
rs79220007	T	C	0.923865	0.057338	0.00392142	2e-48
rs174564	A	G	0.651443	0.0318977	0.0021896	4.5e-48
rs516316	G	C	0.492065	-0.0296183	0.00206761	1.5e-46
rs4738684	A	G	0.335348	0.0315439	0.00220937	3e-46
rs12208357	C	T	0.929898	-0.0569843	0.00409617	5.4e-44
rs59379014	C	T	0.92669	-0.055273	0.00400156	2.1e-43
rs2073547	A	G	0.815993	-0.0355498	0.00267287	2.3e-40
rs6693893	T	C	0.964699	0.074822	0.00564083	3.7e-40
rs6709904	A	G	0.887415	0.043441	0.00329601	1.1e-39
rs56130071	G	C	0.783016	-0.0331798	0.00253796	4.7e-39
rs597808	A	G	0.484085	-0.0271066	0.00209151	2.1e-38
rs188247550	C	T	0.986885	0.120489	0.00952401	1.1e-36
rs9987289	A	G	0.0911923	-0.0453824	0.00362169	5.1e-36
rs61775180	C	T	0.579863	0.0263419	0.0021108	9.7e-36
rs62116889	T	C	0.931708	0.0495779	0.00411226	1.8e-33
rs11206517	T	G	0.966851	-0.0680285	0.00580615	1e-31
rs150262789	C	T	0.98382	0.098488	0.00848311	3.7e-31
rs2618566	G	T	0.340139	0.0249198	0.00219993	9.6e-30
rs2642438	A	G	0.297343	-0.0253218	0.00227308	8e-29
rs35081008	C	T	0.85189	0.0319102	0.00292901	1.2e-27
rs11065385	A	G	0.309109	0.0244904	0.00225744	2e-27
rs117733303	A	G	0.981578	-0.0838178	0.00773844	2.4e-27
rs2740488	A	C	0.734534	0.0252452	0.00236503	1.3e-26
rs7746081	G	A	0.695887	0.0234725	0.00226701	4e-25
rs7202323	T	G	0.770259	0.0255365	0.00247732	6.5e-25
rs1801689	A	C	0.969449	-0.061862	0.00605788	1.8e-24
rs9884390	T	C	0.765879	-0.0251489	0.00249163	5.9e-24
rs150474434	G	A	0.898647	0.0347623	0.00347063	1.3e-23
rs55714927	C	T	0.809636	0.0264314	0.00265551	2.4e-23
rs2287622	A	G	0.397206	0.0211572	0.00212931	2.9e-23
rs1800961	C	T	0.969088	0.0596473	0.00602335	4.1e-23
rs6475606	C	T	0.51553	0.0202689	0.00208367	2.3e-22
rs17050272	G	A	0.590725	0.0205597	0.00211549	2.5e-22
rs6093446	G	A	0.712194	-0.0221624	0.00230365	6.5e-22
rs6602912	T	G	0.715146	-0.0221997	0.00231001	7.2e-22
rs72631343	C	G	0.871106	0.0292893	0.00311032	4.6e-21
rs76079263	G	C	0.910148	0.0345874	0.00367418	4.8e-21
rs2068888	G	A	0.549305	0.0192081	0.00209421	4.6e-20
rs11621792	C	T	0.547133	-0.0191489	0.00211033	1.1e-19
rs7562734	G	C	0.677701	0.0201126	0.00222879	1.8e-19
rs9391803	T	A	0.852467	-0.0265114	0.00294402	2.2e-19
rs116734477	C	T	0.959163	0.0473368	0.0052819	3.2e-19
rs7734476	G	A	0.449923	-0.0187595	0.00209401	3.3e-19
rs113177823	G	A	0.945864	0.0411737	0.00466039	1e-18
rs9834932	A	G	0.91117	0.0322172	0.00366408	1.5e-18
rs13076933	T	G	0.740546	0.020994	0.00239027	1.6e-18
rs233721	T	A	0.358627	-0.0191319	0.00219069	2.5e-18
rs2737265	A	G	0.71954	0.0202743	0.002322	2.5e-18
rs12948394	C	T	0.517581	0.0183374	0.0021208	5.3e-18
rs261334	G	C	0.212723	0.0218879	0.00254657	8.3e-18
rs7569317	T	C	0.469362	-0.017881	0.00208232	8.9e-18
rs28849176	A	T	0.456779	-0.023758	0.00277949	1.3e-17
rs4722551	T	C	0.841403	-0.0243526	0.00285213	1.4e-17
rs907866	G	A	0.554563	0.0177602	0.0020995	2.7e-17
rs76967117	G	A	0.885342	0.0275941	0.0032675	3e-17
rs3822855	G	T	0.59834	-0.0178418	0.00212447	4.5e-17
rs62118464	G	A	0.882396	-0.0275743	0.00329412	5.7e-17
rs2160994	T	C	0.352506	-0.0182581	0.00218417	6.3e-17
rs1229984	T	C	0.027201	-0.0525797	0.00633356	1e-16
rs13108218	A	G	0.385133	0.0177871	0.0021598	1.8e-16
rs224424	A	G	0.787575	0.0209311	0.00255138	2.3e-16
rs114165349	G	C	0.976828	-0.056229	0.00695521	6.2e-16
rs1458038	C	T	0.708612	0.0185949	0.00230253	6.7e-16
rs8101801	C	A	0.964441	0.0450814	0.00559272	7.6e-16
rs1532085	A	G	0.38641	0.0171708	0.00214329	1.1e-15
rs11601507	C	A	0.930532	-0.0322012	0.00404981	1.8e-15
rs2238162	C	T	0.477045	0.0165008	0.00208847	2.8e-15
rs4782568	C	G	0.549098	0.0165059	0.00210805	4.9e-15
rs2250802	G	A	0.27566	0.0181939	0.00233224	6.1e-15
rs77960347	A	G	0.986649	-0.0706209	0.00908667	7.7e-15
rs12603885	G	A	0.30029	-0.0175065	0.00227307	1.3e-14
rs1556562	G	T	0.209967	-0.0190249	0.00248903	2.1e-14
rs12246352	A	G	0.896105	-0.0257335	0.00342791	6e-14
rs71311871	A	G	0.916948	0.0283073	0.00378458	7.5e-14
rs146534110	G	T	0.986696	-0.0680211	0.00910045	7.8e-14
rs2925677	C	G	0.787315	0.0189997	0.00254549	8.4e-14
rs11789603	C	T	0.89199	-0.0250596	0.0033664	9.8e-14
rs9298506	A	G	0.792204	-0.0189081	0.00256749	1.8e-13
rs10231941	T	C	0.822283	-0.0198565	0.00272709	3.3e-13
rs10832963	T	G	0.255776	-0.0173059	0.00239616	5.1e-13
rs117139027	G	A	0.982406	0.0571106	0.00792993	5.9e-13
rs9496567	G	A	0.756542	0.0174316	0.00243272	7.8e-13
rs704	G	A	0.524273	-0.0148675	0.0020865	1e-12
rs3096644	G	T	0.679403	0.0156803	0.00224134	2.6e-12
rs13283282	C	G	0.853847	0.0206198	0.00295292	2.9e-12
rs74869459	T	C	0.761447	0.0169837	0.00244484	3.7e-12
rs1495741	G	A	0.220556	0.0173961	0.0025123	4.4e-12
rs880315	T	C	0.65976	0.0152225	0.00220678	5.3e-12
rs3732359	G	A	0.21988	0.0173556	0.00252038	5.7e-12
rs4954192	C	T	0.626526	-0.0146629	0.00213654	6.7e-12
rs72823020	T	A	0.869711	0.02133	0.00311118	7.1e-12
rs7776054	A	G	0.738687	0.0162316	0.00237493	8.2e-12
rs62120394	G	A	0.708179	-0.0156002	0.00228545	8.7e-12
rs2066714	T	C	0.871225	-0.0210151	0.00310964	1.4e-11
rs62033400	A	G	0.605338	0.0144167	0.00213447	1.4e-11
rs10448340	T	G	0.680235	0.0150594	0.00223737	1.7e-11
rs9832727	C	G	0.660364	0.0147604	0.00220388	2.1e-11
rs3780181	A	G	0.932373	0.0278983	0.00418323	2.6e-11
rs67050321	T	C	0.696096	-0.0151122	0.00227404	3e-11
rs6073958	T	C	0.801324	-0.0173529	0.0026139	3.2e-11
rs9491699	C	T	0.521837	-0.0138073	0.00208502	3.5e-11
rs1016988	T	C	0.809093	0.0174377	0.00265087	4.8e-11
rs115458560	T	C	0.981437	0.0503391	0.0077049	6.4e-11
rs1350559	C	G	0.598653	-0.0137824	0.00213685	1.1e-10
rs17476364	T	C	0.891672	0.0216418	0.00335937	1.2e-10
rs9841897	T	C	0.843505	-0.0184695	0.00288312	1.5e-10
rs56113850	T	C	0.42259	-0.0133846	0.00209551	1.7e-10
rs11206788	G	C	0.412836	-0.0138069	0.00217149	2e-10
rs28631087	T	C	0.78726	0.0161901	0.0025459	2e-10
rs2718717	A	G	0.856963	-0.0187872	0.00297184	2.6e-10
rs13107325	C	T	0.925105	0.0248331	0.00396439	3.8e-10
rs6573971	G	A	0.444622	0.0132318	0.00211984	4.3e-10
rs55921103	G	T	0.351107	-0.0136486	0.00219829	5.3e-10
rs3932048	C	G	0.677371	-0.0138602	0.00223505	5.6e-10
rs1731243	C	T	0.393351	-0.0131938	0.00213467	6.4e-10
rs34568880	C	T	0.986687	-0.0560827	0.00908804	6.8e-10
rs73025516	A	G	0.955477	0.0311673	0.00505225	6.9e-10
rs6589939	A	G	0.621577	-0.013258	0.00215315	7.4e-10
rs11568318	C	A	0.933754	-0.0256951	0.00417849	7.8e-10
rs9471975	T	C	0.417206	0.0129425	0.0021133	9.1e-10
rs2021092	T	C	0.813279	0.0162644	0.0026606	9.8e-10
rs12078100	C	G	0.376913	-0.0131127	0.00214876	1e-09
rs59328596	G	A	0.851881	0.017895	0.00293241	1e-09
rs191064657	C	T	0.963326	0.0349181	0.0057245	1.1e-09
rs960596	C	T	0.66068	-0.0135068	0.00221758	1.1e-09
rs112758337	G	A	0.814462	0.0162608	0.00268778	1.4e-09
rs12197047	G	A	0.329941	-0.0134848	0.00223022	1.5e-09
rs6050463	G	A	0.507026	-0.012565	0.00208367	1.6e-09
rs61988556	T	C	0.913858	0.0224158	0.00372109	1.7e-09
rs7551124	C	T	0.124943	-0.0189012	0.00314349	1.8e-09
rs56212732	C	T	0.915187	0.0238011	0.00396363	1.9e-09
rs9894946	A	G	0.158888	0.0173333	0.00290132	2.3e-09
rs12471768	T	C	0.295881	-0.0135999	0.00228112	2.5e-09
rs72733928	A	T	0.939813	-0.0262465	0.00440286	2.5e-09
rs11014204	C	T	0.719773	-0.0137924	0.00233007	3.2e-09
rs12162782	T	G	0.655635	-0.0129592	0.00219352	3.5e-09
rs10910476	C	T	0.444837	-0.0123938	0.00210193	3.7e-09
rs35882350	A	G	0.738933	-0.0139684	0.00237417	4e-09
rs11227247	A	C	0.865457	-0.0178151	0.00305283	5.4e-09
rs438568	A	G	0.390754	-0.0124777	0.00213986	5.5e-09
rs1250258	C	T	0.263351	-0.0137745	0.00236771	6e-09
rs2256814	G	A	0.802123	-0.0152618	0.00262512	6.1e-09
rs4148826	T	C	0.81955	0.0157917	0.0027233	6.7e-09
rs10851478	T	C	0.583963	0.0122378	0.00211639	7.4e-09
rs56236159	T	G	0.86851	-0.0177139	0.00307979	8.8e-09
rs6560499	G	A	0.423993	0.0122028	0.00212189	8.9e-09
rs61754230	C	T	0.980216	-0.0430117	0.00748441	9.1e-09
rs12445804	G	A	0.925099	-0.0229888	0.0040052	9.5e-09
rs913499	A	G	0.490791	0.0119761	0.00208742	9.6e-09
rs7241918	G	T	0.17589	-0.0157471	0.00274939	1e-08
rs1007938	A	G	0.59489	-0.0121935	0.00213401	1.1e-08
rs204469	A	G	0.043668	-0.0292288	0.00511631	1.1e-08
rs62011285	T	C	0.656836	-0.0125764	0.00219914	1.1e-08
rs7090758	T	C	0.52613	0.0119447	0.00208974	1.1e-08
rs73075609	C	T	0.973209	-0.0370438	0.00650048	1.2e-08
rs112403212	C	T	0.85857	-0.0171314	0.0030143	1.3e-08
rs869412	T	C	0.774316	0.0142314	0.00250093	1.3e-08
rs72638977	A	G	0.966078	0.0327881	0.00577694	1.4e-08
rs9686661	C	T	0.79942	-0.0147638	0.00259966	1.4e-08
rs990619	C	G	0.476362	0.0118015	0.00208525	1.5e-08
rs56208742	T	C	0.968732	0.033771	0.0059911	1.7e-08
rs28406917	C	T	0.572376	-0.0119057	0.00211433	1.8e-08
rs7108486	T	C	0.976279	0.0386029	0.00692024	2.4e-08
rs12936113	T	C	0.240099	-0.013667	0.00245388	2.6e-08
rs144984216	C	T	0.975022	0.037048	0.00667696	2.9e-08
rs79828839	C	T	0.801216	-0.0144987	0.00261498	2.9e-08
rs61433703	G	A	0.836333	-0.0157483	0.00284576	3.1e-08
rs6714750	A	G	0.799963	-0.0144296	0.00260921	3.2e-08
rs72774870	C	T	0.927109	0.0221224	0.00401291	3.5e-08
rs8008068	A	G	0.839603	-0.0156517	0.0028493	3.9e-08
rs146433259	C	T	0.988264	0.0569699	0.0103828	4.1e-08
rs4620259	A	C	0.809318	-0.0146644	0.00267536	4.2e-08
rs76428106	T	C	0.987	0.0524262	0.00958461	4.5e-08
rs12970	G	A	0.939135	0.0238713	0.00436759	4.6e-08
rs55804343	C	T	0.703732	-0.0124926	0.00228702	4.7e-08

## Sheet: Supp Table 3
Supplementary Table 3: Genetic instruments for triglycerides identified in the UK Biobank
SNP - rs identifier for variant, EA - effect allele, OA - other allele, EAF - effect allele frequency, beta - regression estimate on trait, SE - corresponding standard error, P - p-value
SNP	EA	OA	EAF	BETA	SE	P
rs116843064	G	A	0.980673	0.226505	0.00721009	1e-200
rs2240466	G	A	0.877084	0.122769	0.00301848	1e-200
rs343	C	A	0.916871	0.141493	0.00361052	1e-200
rs4665972	T	C	0.395413	0.10025	0.00203577	1e-200
rs480823	T	C	0.921004	-0.15572	0.00371974	1e-200
rs483082	G	T	0.76465	-0.0862119	0.00234474	1e-200
rs5112	C	G	0.466572	-0.0684501	0.00213412	1e-200
rs61905078	A	C	0.926159	-0.199898	0.00379494	1e-200
rs6999569	A	G	0.529263	0.0860885	0.00198061	1e-200
rs9436661	T	G	0.647081	0.0777322	0.00207793	1e-200
rs676210	G	A	0.794707	0.0735169	0.00244968	7.1e-198
rs58542926	C	T	0.925392	0.103184	0.00378074	5.3e-164
rs72836561	C	T	0.968813	-0.137222	0.00572057	3.8e-127
rs11122450	T	G	0.388267	0.0481745	0.0020373	1.3e-123
rs7000494	G	C	0.969958	-0.136538	0.00584159	8e-121
rs174566	A	G	0.65026	-0.0485019	0.00207982	2.8e-120
rs150423652	G	T	0.993325	-0.285824	0.0122924	1.4e-119
rs139974673	T	C	0.973869	-0.143073	0.00623867	2.2e-116
rs308	T	G	0.979403	0.159413	0.00698442	2.6e-115
rs6073958	T	C	0.801326	-0.0556952	0.00249344	1.6e-110
rs998584	C	A	0.517273	-0.0401182	0.00198999	2.2e-90
rs75609851	G	A	0.98952	0.199116	0.0100401	1.6e-87
rs1077835	A	G	0.779541	-0.0473668	0.00240452	2.2e-86
rs2943645	C	T	0.353406	-0.0402918	0.00207151	2.9e-84
rs13389219	C	T	0.607449	0.0376242	0.00202704	6.6e-77
rs28383314	T	C	0.375891	-0.0379005	0.00204671	1.5e-76
rs3936511	A	G	0.80809	-0.0461274	0.00252163	9.5e-75
rs78484485	G	A	0.945984	0.0758529	0.00439863	1.2e-66
rs3775228	C	T	0.600283	-0.0338197	0.00203602	5.8e-62
rs4731701	C	T	0.506912	0.0325803	0.00198921	2.7e-60
rs10822163	C	G	0.526631	0.0321674	0.00199059	9.7e-59
rs6882076	T	C	0.365715	-0.0331011	0.00206122	4.9e-58
rs78058190	G	A	0.94955	-0.0816071	0.00510649	1.7e-57
rs2068888	G	A	0.549268	0.0318216	0.00199589	3.2e-57
rs1495741	G	A	0.220581	0.0375909	0.00238193	4.2e-56
rs9378248	G	A	0.657663	-0.032708	0.00208898	3e-55
rs12446515	C	T	0.677111	0.0334207	0.00213589	3.5e-55
rs1532085	A	G	0.386453	0.030991	0.00204304	5.7e-52
rs2925979	T	C	0.300024	0.0322092	0.00217095	8.5e-50
rs13108218	A	G	0.385141	0.0305169	0.00205811	9.7e-50
rs188247550	C	T	0.986883	0.134286	0.00913128	5.9e-49
rs863750	C	T	0.395534	-0.0290739	0.00203677	3.2e-46
rs72555385	A	G	0.951025	-0.0653776	0.0046178	1.7e-45
rs56271783	G	C	0.954644	-0.0676028	0.00481535	9e-45
rs4500049	A	T	0.474404	0.0277187	0.00198003	1.6e-44
rs4722551	T	C	0.841405	0.0371849	0.00271615	1.2e-42
rs6916318	A	T	0.469467	-0.0267283	0.0019907	4.2e-41
rs7140110	T	C	0.701662	-0.0283172	0.00217811	1.2e-38
rs12928099	C	A	0.703558	0.0282116	0.00218133	2.9e-38
rs186696265	C	T	0.985307	0.104318	0.00828522	2.4e-36
rs2081687	T	C	0.336799	0.0261379	0.00209126	7.6e-36
rs6982308	C	G	0.480363	-0.0247514	0.00198375	1e-35
rs2980755	A	G	0.542263	0.0248382	0.00199957	2e-35
rs684773	A	C	0.233203	-0.0291133	0.00234718	2.5e-35
rs114165349	G	C	0.976843	-0.0818126	0.00663594	6.3e-35
rs4930724	T	C	0.668384	0.0260084	0.00211083	6.9e-35
rs838133	A	G	0.450494	0.024985	0.00205411	4.9e-34
rs4760254	G	C	0.76092	0.0281414	0.00232488	1e-33
rs77009508	A	G	0.926266	-0.0450912	0.00379997	1.8e-32
rs6800707	C	G	0.189457	-0.0298848	0.00253832	5.3e-32
rs28364531	C	T	0.981959	-0.0880822	0.00752211	1.1e-31
rs326222	T	C	0.302043	-0.0252203	0.00215698	1.4e-31
rs11635675	T	G	0.656488	-0.0240717	0.00209475	1.5e-30
rs1801689	A	C	0.969457	0.06613	0.00577722	2.4e-30
rs41552812	C	T	0.92962	0.0571824	0.00503069	6.1e-30
rs76895963	T	G	0.979299	0.0874131	0.00769521	6.7e-30
rs3794695	C	T	0.810006	-0.0278816	0.00253733	4.3e-28
rs73243877	A	G	0.831865	-0.0288117	0.00265556	2e-27
rs36104871	G	T	0.969888	0.0641831	0.00593832	3.1e-27
rs2267373	C	T	0.419307	-0.0215638	0.00202145	1.4e-26
rs150564454	G	A	0.988444	0.101751	0.00963178	4.4e-26
rs11206374	G	A	0.775185	-0.0250232	0.00237577	6.1e-26
rs1883711	G	C	0.968596	-0.0594299	0.00581175	1.5e-24
rs58895965	C	A	0.826023	-0.0267445	0.00262051	1.9e-24
rs79153732	C	T	0.982611	-0.0773626	0.00758596	2e-24
rs113344423	G	A	0.939823	-0.0434468	0.00428926	4.1e-24
rs67981690	A	G	0.870113	-0.0299225	0.00297454	8.3e-24
rs62117489	C	A	0.943568	0.0427743	0.00431389	3.6e-23
rs2699805	G	A	0.600328	0.0201313	0.00203748	5.1e-23
rs62271373	T	A	0.940033	-0.0419639	0.00426588	7.8e-23
rs3890483	G	T	0.559785	-0.019474	0.00200699	2.9e-22
rs2523719	G	T	0.830078	0.0249206	0.00257863	4.3e-22
rs11118310	A	T	0.406524	-0.0193178	0.00202011	1.1e-21
rs13269725	A	G	0.921584	-0.0349878	0.0036804	2e-21
rs7215055	A	G	0.937108	-0.0389233	0.00410062	2.3e-21
rs2917677	C	T	0.589508	0.0189857	0.00202531	7e-21
rs1030472	A	G	0.785093	-0.0226763	0.00243475	1.2e-20
rs6486122	C	T	0.31076	-0.019794	0.00214028	2.3e-20
rs1045241	C	T	0.729057	0.0206988	0.00224699	3.2e-20
rs1009360	T	C	0.58141	0.0184832	0.00200785	3.4e-20
rs62102718	A	T	0.713804	-0.0202348	0.00220142	3.9e-20
rs870527	T	A	0.523282	0.0182457	0.00198499	3.9e-20
rs11781692	C	A	0.985428	-0.0757662	0.0083203	8.5e-20
rs71603401	A	G	0.863196	-0.0264991	0.00291753	1.1e-19
rs9817452	G	T	0.612583	0.0184628	0.00204925	2.1e-19
rs150555490	C	T	0.943132	0.0384234	0.00427544	2.5e-19
rs72801474	G	A	0.908157	0.0307938	0.00344154	3.6e-19
rs9274390	C	T	0.855414	0.0305679	0.00341589	3.6e-19
rs1799831	C	T	0.843971	-0.024506	0.00273953	3.7e-19
rs1800978	C	G	0.87551	0.0269122	0.00302644	6e-19
rs10775406	A	G	0.240306	-0.0206571	0.00232578	6.6e-19
rs79192570	G	A	0.85584	0.0251844	0.00283606	6.7e-19
rs696825	C	T	0.747074	0.0202838	0.00228763	7.5e-19
rs10750766	C	A	0.290041	-0.0193855	0.00218742	7.8e-19
rs12185242	A	C	0.545164	-0.0175265	0.00199898	1.8e-18
rs41273040	G	A	0.976385	-0.0573261	0.00657558	2.8e-18
rs4969179	T	G	0.39555	0.0177529	0.00203649	2.8e-18
rs4976033	A	G	0.597878	-0.0177909	0.00205178	4.3e-18
rs6458869	C	A	0.356091	0.0178167	0.00207516	9e-18
rs3103310	A	G	0.758215	-0.0202549	0.00236652	1.1e-17
rs7134375	C	A	0.568826	0.0171435	0.00200504	1.2e-17
rs61830291	A	C	0.904209	-0.0287484	0.00337913	1.8e-17
rs7735249	C	G	0.887233	-0.0268635	0.00315997	1.9e-17
rs12610709	G	A	0.828914	-0.0223871	0.00264596	2.7e-17
rs78376313	T	C	0.967049	-0.0483741	0.00572867	3.1e-17
rs2773469	A	G	0.266714	0.0188717	0.00225426	5.7e-17
rs79287178	G	A	0.968849	-0.0500946	0.00600435	7.2e-17
rs2519093	C	T	0.815452	0.021158	0.00256189	1.5e-16
rs2487294	G	T	0.276523	-0.0183191	0.00222084	1.6e-16
rs76669111	G	T	0.845095	0.0226841	0.00274978	1.6e-16
rs563296	G	A	0.443021	-0.0164754	0.00200224	1.9e-16
rs9375694	G	A	0.302425	-0.0177286	0.00216018	2.3e-16
rs8126001	C	T	0.510424	0.0163778	0.00199681	2.4e-16
rs142385484	C	T	0.852116	0.0232176	0.00283842	2.8e-16
rs12424054	G	A	0.767563	-0.0191212	0.00235346	4.5e-16
rs11231161	A	G	0.628833	-0.0166517	0.00205044	4.6e-16
rs116878033	C	T	0.962295	-0.0428224	0.00529606	6.2e-16
rs7239575	T	C	0.509506	0.0160767	0.00199133	6.8e-16
rs55966194	C	G	0.718003	0.0178509	0.00221245	7.1e-16
rs5402	T	A	0.878356	-0.0246379	0.00306127	8.4e-16
rs10176110	T	C	0.872321	-0.0237888	0.00296021	9.3e-16
rs729761	T	G	0.288141	-0.0177868	0.00221435	9.5e-16
rs2850245	G	T	0.369952	0.0163823	0.00205391	1.5e-15
rs3131337	G	C	0.871891	0.0236363	0.00296528	1.6e-15
rs13107325	C	T	0.925095	-0.0300749	0.00377743	1.7e-15
rs1938566	C	T	0.165463	0.0212127	0.00267054	2e-15
rs1064939	A	T	0.977606	0.0537953	0.00677849	2.1e-15
rs591939	A	G	0.751822	-0.0181244	0.00230447	3.7e-15
rs7274718	G	A	0.401484	-0.0159491	0.00202919	3.8e-15
rs10797119	T	C	0.463378	-0.0157113	0.00200465	4.6e-15
rs2035816	A	G	0.915914	0.0279642	0.00358218	5.9e-15
rs9561643	A	C	0.685274	-0.0167149	0.00214481	6.5e-15
rs10242866	C	T	0.601302	-0.015793	0.00202877	7e-15
rs2071887	T	A	0.655196	-0.016312	0.00209671	7.3e-15
rs2278426	C	T	0.964954	0.041682	0.00539441	1.1e-14
rs28577186	G	A	0.335429	0.0163428	0.00211672	1.2e-14
rs72904737	G	A	0.912584	0.0271453	0.00351798	1.2e-14
rs7749305	T	C	0.876108	0.0230686	0.0030022	1.5e-14
rs212772	C	G	0.541902	-0.0152878	0.00199287	1.7e-14
rs11228377	T	C	0.405973	0.0153992	0.00201809	2.3e-14
rs73221948	G	T	0.709273	-0.0172237	0.00226894	3.2e-14
rs138751626	A	T	0.923597	-0.0284523	0.00374993	3.3e-14
rs3820897	T	C	0.180139	-0.0197269	0.00260304	3.5e-14
rs2652806	C	T	0.331769	0.0160538	0.00212885	4.7e-14
rs9991328	C	T	0.535968	-0.0150159	0.00199432	5.1e-14
rs213494	C	T	0.351655	-0.0156106	0.00207578	5.5e-14
rs1037117	G	A	0.745202	-0.0172213	0.00229153	5.7e-14
rs11078597	T	C	0.813387	-0.0191708	0.0025513	5.7e-14
rs62459095	C	T	0.938219	0.0319865	0.00426882	6.7e-14
rs17326656	G	T	0.761528	-0.0174394	0.00233365	7.8e-14
rs12415159	A	G	0.854742	-0.0211555	0.00283161	7.9e-14
rs41785	C	A	0.582513	0.0150445	0.00201492	8.2e-14
rs3814883	C	T	0.517502	-0.0148926	0.00199657	8.7e-14
rs4134963	C	T	0.810122	0.0189544	0.00254235	9e-14
rs4803936	G	A	0.695129	0.0160826	0.00216179	1e-13
rs61729990	C	A	0.982112	0.0558488	0.00752135	1.1e-13
rs4776793	C	T	0.645319	-0.0154149	0.00207952	1.2e-13
rs60610697	T	G	0.781998	-0.0180245	0.00244319	1.6e-13
rs6968865	A	T	0.372575	-0.014969	0.00203344	1.8e-13
rs2288004	G	C	0.618375	0.0150316	0.00204495	2e-13
rs140874911	C	T	0.931962	-0.0288111	0.00393861	2.6e-13
rs1043897	G	T	0.584415	0.014664	0.00201517	3.4e-13
rs490972	G	A	0.530827	-0.01451	0.00199422	3.4e-13
rs3731696	A	G	0.878812	-0.0218939	0.00303176	5.1e-13
rs1316753	G	C	0.605938	0.0145732	0.00202974	7e-13
rs1365297	A	G	0.815896	0.0183361	0.00256139	8.1e-13
rs79634051	G	C	0.971879	0.0428096	0.00599604	9.4e-13
rs1861435	T	A	0.575263	0.0143105	0.00200688	1e-12
rs11030107	A	G	0.739243	-0.0160418	0.00225693	1.2e-12
rs12600110	T	C	0.623621	0.0145418	0.0020519	1.4e-12
rs61885960	T	A	0.945795	0.0313935	0.0044298	1.4e-12
rs4675812	G	A	0.412118	0.0142305	0.00201176	1.5e-12
rs37538	G	C	0.398447	0.0143974	0.00203746	1.6e-12
rs39583	C	T	0.170721	-0.0186669	0.00265291	2e-12
rs4761234	T	C	0.515635	0.0140236	0.00199376	2e-12
rs12440800	A	T	0.744851	-0.0161	0.00229294	2.2e-12
rs7704653	A	G	0.276971	-0.0157533	0.00224582	2.3e-12
rs7018436	T	C	0.691118	-0.0150416	0.00214617	2.4e-12
rs55767272	A	C	0.934923	0.0282011	0.00403602	2.8e-12
rs7260465	C	T	0.738399	0.0158417	0.0022754	3.4e-12
rs2812208	G	C	0.97911	0.048426	0.00696323	3.5e-12
rs35104374	T	C	0.274854	0.0155808	0.00224523	3.9e-12
rs78025076	C	T	0.979709	-0.0488519	0.00704119	4e-12
rs921971	T	C	0.734099	-0.01565	0.00225602	4e-12
rs7439032	T	C	0.198637	0.0172574	0.00249279	4.4e-12
rs75679663	C	A	0.991253	0.0747201	0.0108045	4.7e-12
rs6792725	A	G	0.307596	0.0152543	0.00221886	6.2e-12
rs9425589	G	A	0.433219	0.0137618	0.00200182	6.2e-12
rs4450871	A	G	0.556004	0.0136971	0.0019971	7e-12
rs1567353	C	G	0.692356	-0.0148202	0.00216358	7.4e-12
rs80276949	G	A	0.977323	-0.0457563	0.00669008	8e-12
rs2237029	G	A	0.398647	0.0139399	0.00204019	8.3e-12
rs595767	A	G	0.480929	-0.01362	0.00199335	8.3e-12
rs9970140	A	G	0.924728	0.0256689	0.00376851	9.7e-12
rs935168	G	A	0.345461	-0.0142109	0.00208714	9.8e-12
rs34580448	T	C	0.95881	0.0340619	0.00500944	1e-11
rs581080	G	C	0.180992	-0.0175432	0.00258442	1.1e-11
rs2860183	T	C	0.377857	0.0139576	0.00205712	1.2e-11
rs9480889	C	G	0.216863	-0.0163067	0.0024101	1.3e-11
rs1351394	T	C	0.488177	-0.0134325	0.00198815	1.4e-11
rs9832727	C	G	0.660364	0.0141842	0.00210037	1.4e-11
rs11100083	T	C	0.773786	0.0160248	0.00237585	1.5e-11
rs41292412	C	T	0.98792	-0.0625641	0.00928767	1.6e-11
rs954244	C	G	0.745359	-0.015323	0.00227424	1.6e-11
rs3829126	G	T	0.906548	-0.0230533	0.00342538	1.7e-11
rs867939	G	A	0.42379	0.0136048	0.00202516	1.8e-11
rs1171617	G	T	0.232408	-0.015813	0.00235535	1.9e-11
rs35859536	C	T	0.687975	0.0143308	0.00213889	2.1e-11
rs75225803	C	T	0.911644	0.0241369	0.00360405	2.1e-11
rs77244849	T	C	0.683071	0.0143749	0.00214771	2.2e-11
rs11240358	G	A	0.605974	-0.0135651	0.00202953	2.3e-11
rs6093446	G	A	0.712219	-0.014679	0.00219754	2.4e-11
rs12472667	C	G	0.630539	-0.0137452	0.00206009	2.5e-11
rs970069	C	T	0.787961	-0.0162322	0.00243455	2.6e-11
rs9610329	C	T	0.572326	-0.0136536	0.00205271	2.9e-11
rs2081048	T	C	0.654744	0.0139582	0.00210395	3.3e-11
rs10152471	G	A	0.611344	0.0135209	0.00204778	4e-11
rs140288	G	A	0.433289	0.0132623	0.00200841	4e-11
rs296360	T	C	0.834709	0.0176838	0.00267997	4.2e-11
rs62118471	T	C	0.972595	-0.0425496	0.00647005	4.8e-11
rs6068280	A	G	0.325179	-0.0140008	0.00212981	4.9e-11
rs113439801	C	T	0.830022	0.0174192	0.00266157	6e-11
rs35763453	T	C	0.941353	-0.02845	0.00435137	6.2e-11
rs9943778	A	G	0.759074	0.0153851	0.00235583	6.5e-11
rs4709746	C	T	0.865987	0.0191192	0.00293248	7e-11
rs6708784	A	G	0.505497	0.0129074	0.00198433	7.8e-11
rs77631110	A	C	0.984513	-0.052324	0.00806548	8.7e-11
rs11722924	G	C	0.46469	-0.0129095	0.00199093	8.9e-11
rs6517522	T	C	0.501862	0.0129031	0.00199242	9.4e-11
rs79311290	A	G	0.891919	-0.0218984	0.00338203	9.5e-11
rs147011441	G	A	0.975002	-0.04264	0.00658846	9.7e-11
rs13066793	A	G	0.909905	0.0224583	0.00347278	1e-10
rs2131919	A	G	0.835734	-0.0173511	0.00268396	1e-10
rs36043408	G	A	0.497847	0.0128072	0.00198554	1.1e-10
rs58839393	A	T	0.837338	-0.0174479	0.00270318	1.1e-10
rs62565259	C	T	0.829032	0.0170996	0.00266139	1.3e-10
rs151235402	C	T	0.984173	-0.0521833	0.00815144	1.5e-10
rs75398587	C	G	0.931222	0.0251988	0.00393435	1.5e-10
rs852388	G	C	0.788722	-0.0157124	0.00245601	1.6e-10
rs6465120	A	G	0.50604	0.0126578	0.00198481	1.8e-10
rs6532798	C	T	0.302595	-0.013792	0.00216353	1.8e-10
rs12591786	C	T	0.841079	0.0176001	0.00276287	1.9e-10
rs1292065	C	G	0.290756	0.0139237	0.00218669	1.9e-10
rs77756595	A	G	0.964537	0.0341088	0.00535747	1.9e-10
rs7639927	A	T	0.530037	-0.0127214	0.00199936	2e-10
rs383091	T	C	0.37219	-0.0129917	0.00204597	2.2e-10
rs8066985	A	G	0.483088	0.0126209	0.00198943	2.2e-10
rs1872992	A	G	0.756233	-0.0146511	0.00231211	2.3e-10
rs9890200	A	C	0.628553	0.0130502	0.00205943	2.3e-10
rs10899490	C	T	0.838631	0.0170082	0.00269347	2.7e-10
rs12926107	A	G	0.545097	-0.0126364	0.0020014	2.7e-10
rs806973	A	G	0.611715	0.0128356	0.0020345	2.8e-10
rs12824533	A	G	0.600746	-0.0129503	0.00205472	2.9e-10
rs275184	T	G	0.837949	0.0173487	0.00275263	2.9e-10
rs9376511	A	G	0.796712	0.0154993	0.00246511	3.2e-10
rs11903847	T	C	0.33658	0.0133969	0.00213246	3.3e-10
rs4909945	T	C	0.31017	-0.0134111	0.00214205	3.8e-10
rs61993685	T	C	0.923587	0.0234087	0.00373997	3.9e-10
rs62397245	C	G	0.77764	-0.0149941	0.00239634	3.9e-10
rs146706984	G	T	0.92155	-0.0231755	0.00370634	4e-10
rs57074291	C	G	0.739361	0.0140984	0.00225535	4.1e-10
rs62427982	C	T	0.67783	0.0133153	0.00213196	4.2e-10
rs6798755	C	T	0.934471	0.0251021	0.00401861	4.2e-10
rs35477346	T	C	0.700683	-0.0135331	0.00216858	4.4e-10
rs193735	G	A	0.963335	-0.0329807	0.00529922	4.9e-10
rs12356508	G	A	0.789152	-0.0151549	0.0024396	5.2e-10
rs9788220	T	C	0.185282	-0.0158413	0.00255728	5.8e-10
rs933574	A	C	0.521101	-0.0122975	0.00199309	6.8e-10
rs9318197	A	T	0.478589	0.0123084	0.00199617	7e-10
rs7191623	G	A	0.790174	0.0150486	0.0024456	7.6e-10
rs149142833	C	T	0.843641	-0.0169358	0.00276509	9.1e-10
rs8102873	C	T	0.415081	-0.0123302	0.00201474	9.4e-10
rs10792091	T	C	0.860349	-0.0174808	0.00286221	1e-09
rs112403212	C	T	0.858555	-0.0175239	0.00287292	1.1e-09
rs79983121	C	T	0.799536	-0.0151623	0.00248866	1.1e-09
rs3808477	C	T	0.720706	0.0133854	0.00220342	1.2e-09
rs4802113	T	C	0.543187	0.0121522	0.00200068	1.2e-09
rs71473777	A	G	0.880423	-0.0187058	0.00307506	1.2e-09
rs79357714	A	G	0.954276	0.0289463	0.00476453	1.2e-09
rs9944241	T	C	0.515819	0.0126051	0.00207259	1.2e-09
rs12188417	T	G	0.764081	0.0144591	0.0023881	1.4e-09
rs12422600	G	A	0.63339	0.0125405	0.00207096	1.4e-09
rs4662414	A	G	0.553392	0.0120574	0.0019918	1.4e-09
rs111914893	C	T	0.947475	-0.0276097	0.00456604	1.5e-09
rs2240533	T	C	0.690102	0.0129897	0.00215234	1.6e-09
rs2517887	G	C	0.793716	-0.0147663	0.00244858	1.6e-09
rs2455821	C	A	0.729452	-0.0134922	0.0022399	1.7e-09
rs3826043	C	T	0.57054	0.0122057	0.00202487	1.7e-09
rs56902258	T	A	0.803802	0.0151434	0.0025129	1.7e-09
rs12454712	T	C	0.623205	0.0123526	0.00205393	1.8e-09
rs12530679	A	G	0.51534	0.0121299	0.00201682	1.8e-09
rs72691637	G	A	0.812947	0.0154258	0.00256576	1.8e-09
rs1347188	A	G	0.754203	-0.0139021	0.00231385	1.9e-09
rs245051	A	G	0.586299	0.0120993	0.00201604	2e-09
rs73025562	G	A	0.754121	-0.0138633	0.00231292	2e-09
rs704	G	A	0.524266	0.0119209	0.00198948	2.1e-09
rs1835346	A	G	0.976126	0.0391877	0.00654659	2.2e-09
rs4714001	G	A	0.362948	-0.0123444	0.00206286	2.2e-09
rs139453187	T	C	0.930639	-0.0233857	0.00391376	2.3e-09
rs144984216	C	T	0.97502	0.038244	0.00640125	2.3e-09
rs1149470	T	A	0.239155	0.0138838	0.00232728	2.4e-09
rs11664106	A	T	0.625898	0.0125831	0.00210816	2.4e-09
rs6506033	C	T	0.927477	0.0228948	0.00383903	2.5e-09
rs78588343	G	A	0.823784	0.0155231	0.0026035	2.5e-09
rs138191773	G	A	0.982979	0.0471717	0.00791884	2.6e-09
rs1561928	A	G	0.117335	-0.0184445	0.00309914	2.7e-09
rs6700266	G	A	0.657535	0.0124503	0.0020932	2.7e-09
rs9496567	G	A	0.756519	0.0137763	0.0023173	2.8e-09
rs9831084	T	C	0.538078	0.0118516	0.00199656	2.9e-09
rs7631606	T	G	0.734088	0.0134512	0.00227124	3.2e-09
rs13101828	A	G	0.546375	0.0118295	0.00199956	3.3e-09
rs7400002	A	G	0.769391	-0.0139701	0.00236663	3.6e-09
rs9584870	T	C	0.633821	0.0123562	0.00210377	4.3e-09
rs7714361	A	C	0.766333	-0.0138858	0.00236622	4.4e-09
rs10180284	C	T	0.516832	0.0116526	0.00198789	4.6e-09
rs10811662	G	A	0.826788	0.0154098	0.0026291	4.6e-09
rs3784310	T	C	0.717904	0.0130444	0.00222662	4.7e-09
rs7596814	G	T	0.706793	0.0127542	0.00217984	4.9e-09
rs775633	T	A	0.345522	0.0122795	0.00210125	5.1e-09
rs320369	A	G	0.316708	0.0125327	0.00214567	5.2e-09
rs2407278	A	G	0.969846	0.0339449	0.00581961	5.4e-09
rs1728407	A	G	0.550406	-0.0116806	0.00200359	5.5e-09
rs2017500	G	A	0.487039	-0.0116605	0.00200095	5.6e-09
rs71538127	C	G	0.877948	-0.0176494	0.00303718	6.2e-09
rs1340819	A	C	0.654989	0.0121655	0.00209472	6.3e-09
rs7244	G	A	0.825834	-0.0151978	0.00261808	6.4e-09
rs75268115	A	G	0.915301	0.0207435	0.0035798	6.8e-09
rs2342371	G	A	0.270539	0.0129819	0.00224137	7e-09
rs4382584	G	A	0.725666	-0.0129432	0.00223541	7e-09
rs4564007	T	C	0.320511	0.0123075	0.00213163	7.8e-09
rs12669911	A	C	0.385974	0.0118536	0.00205405	7.9e-09
rs7855395	A	G	0.42891	0.0115863	0.00200786	7.9e-09
rs4128205	A	C	0.490827	-0.0115011	0.00199472	8.1e-09
rs112162280	C	T	0.706579	0.012655	0.00219763	8.5e-09
rs325485	A	G	0.397111	0.0117435	0.00204042	8.6e-09
rs74897213	G	A	0.948196	-0.0264814	0.0045997	8.6e-09
rs55837381	G	A	0.745634	0.0131916	0.00229618	9.2e-09
rs1133400	A	G	0.780077	-0.0137462	0.00239759	9.8e-09
rs1281978	C	T	0.469017	0.0113676	0.0019901	1.1e-08
rs1556124	G	A	0.225546	-0.0135981	0.00237994	1.1e-08
rs2194411	G	A	0.871691	0.0171875	0.00300765	1.1e-08
rs4559942	G	A	0.228451	-0.0135553	0.00237213	1.1e-08
rs2983896	G	A	0.78526	-0.0137912	0.00242177	1.2e-08
rs7077812	T	C	0.805089	-0.0142284	0.00250611	1.4e-08
rs28624578	T	C	0.829392	-0.0150021	0.00265112	1.5e-08
rs498475	G	A	0.367612	0.0117096	0.00206676	1.5e-08
rs76957426	C	T	0.703581	-0.0123423	0.00218217	1.5e-08
rs77824033	T	C	0.962981	0.0300781	0.00530851	1.5e-08
rs80078546	C	G	0.945854	0.0248151	0.00438616	1.5e-08
rs7199293	G	A	0.471992	-0.0113294	0.00200443	1.6e-08
rs117291242	C	T	0.963464	-0.0297851	0.00528225	1.7e-08
rs293561	T	G	0.637261	-0.0117586	0.00208498	1.7e-08
rs34893217	G	T	0.893651	0.0181684	0.00322082	1.7e-08
rs499293	G	A	0.34193	0.0117912	0.00208902	1.7e-08
rs76172517	T	C	0.886836	0.017781	0.0031513	1.7e-08
rs878409	G	A	0.45537	0.0112803	0.00199958	1.7e-08
rs7861679	C	T	0.303185	-0.0122025	0.00216741	1.8e-08
rs55646464	G	T	0.699913	-0.0121913	0.00217016	1.9e-08
rs11980456	G	A	0.708532	-0.0123903	0.00221234	2.1e-08
rs2187114	G	A	0.898976	0.0185151	0.00330375	2.1e-08
rs2420477	T	C	0.470584	0.0112485	0.00200934	2.2e-08
rs880315	T	C	0.659789	0.011772	0.00210497	2.2e-08
rs11657201	A	G	0.756821	-0.0129707	0.00231998	2.3e-08
rs10863828	T	G	0.756682	0.0128962	0.00231241	2.4e-08
rs394872	C	T	0.463763	-0.0111807	0.00200285	2.4e-08
rs10172544	C	A	0.591293	0.0112291	0.0020155	2.5e-08
rs2131311	A	G	0.285364	0.0124181	0.00222753	2.5e-08
rs7681288	G	A	0.335677	-0.0117377	0.00210706	2.5e-08
rs34234296	G	A	0.607588	0.0114198	0.00205259	2.6e-08
rs6722159	T	A	0.509994	0.0110128	0.00197889	2.6e-08
rs1152847	G	A	0.646526	0.011573	0.00208155	2.7e-08
rs2705616	C	G	0.46891	-0.0110862	0.00199299	2.7e-08
rs2070341	C	T	0.39691	-0.0113012	0.00203413	2.8e-08
rs62064941	A	C	0.962387	0.0290755	0.00523486	2.8e-08
rs62473520	T	C	0.922002	0.0211003	0.00380118	2.8e-08
rs11620989	A	G	0.392144	-0.0113578	0.00204732	2.9e-08
rs6572807	A	G	0.732935	-0.0124759	0.00224899	2.9e-08
rs4947121	T	C	0.226294	-0.0131179	0.00237256	3.2e-08
rs6924805	G	T	0.412363	0.0111556	0.00201991	3.3e-08
rs9553567	T	C	0.160182	-0.0149929	0.00271462	3.3e-08
rs134551	C	T	0.664562	0.0116536	0.00211111	3.4e-08
rs3758413	T	C	0.582276	-0.0111232	0.00201767	3.5e-08
rs6913325	G	T	0.547683	0.0109993	0.00199701	3.6e-08
rs917195	C	T	0.768373	0.0130827	0.00237698	3.7e-08
rs2276853	G	A	0.40393	-0.0111258	0.00202312	3.8e-08
rs2528787	C	T	0.626291	0.011395	0.00207214	3.8e-08
rs4002684	A	T	0.595746	0.0112226	0.00203983	3.8e-08
rs61785481	G	A	0.588238	-0.0111206	0.0020225	3.8e-08
rs973709	G	A	0.443367	0.0110217	0.00200345	3.8e-08
rs143076454	G	A	0.981353	-0.0403999	0.00735364	3.9e-08
rs278981	T	C	0.241845	-0.0125871	0.00229058	3.9e-08
rs3017106	C	T	0.309862	-0.0119433	0.00217329	3.9e-08
rs61780049	A	G	0.85114	-0.0153212	0.00279276	4.1e-08
rs7826246	A	G	0.900337	-0.0199084	0.00363512	4.3e-08
rs61975915	C	T	0.702243	0.0120332	0.00219827	4.4e-08
rs6805924	G	T	0.569452	-0.0109684	0.00200571	4.5e-08
rs2054067	A	T	0.629644	0.0112723	0.00206519	4.8e-08
rs613872	G	T	0.173986	-0.0143465	0.00262782	4.8e-08
rs78297458	T	C	0.977551	0.0369633	0.00677267	4.8e-08
rs10883451	T	C	0.503668	-0.0108284	0.00198508	4.9e-08
rs12891	G	C	0.568086	0.010981	0.00201483	5e-08

## Sheet: Supp Table 4
Supplementary Table 4: Characteristics for outcomes in first-degree relatives
Outcome - outcome name, sample_size - sample size, Mean (SD) year - Mean age at death in years and corresponding standard deviation, ncase - number of cases, ncontrol - number of controls
Outcome	sample_size	Mean (SD) years	ncase	ncontrol
Mother's age at death	273111	75.65 (13.28)	NA	NA
Father's age at death	341118	70.91 (13.06)	NA	NA
Illnesses of siblings: Parkinson's disease	361199	NA	2005	359194
Illnesses of siblings: Alzheimer's disease/dementia	361264	NA	2094	359170
Illnesses of siblings: Prostate cancer	361394	NA	5952	355442
Illnesses of siblings: Bowel cancer	361508	NA	8920	352588
Illnesses of siblings: Lung cancer	361586	NA	8199	353387
Illnesses of siblings: Breast cancer	361809	NA	16586	345223
Illnesses of siblings: Chronic bronchitis/emphysema	361823	NA	10325	351498
Illnesses of siblings: Stroke	361925	NA	12031	349894
Illnesses of siblings: Severe depression	362315	NA	26368	335947
Illnesses of siblings: Diabetes	362826	NA	31073	331753
Illnesses of siblings: Heart disease	363542	NA	37858	325684
Illnesses of siblings: High blood pressure	364661	NA	77059	287602
Illnesses of father: Parkinson's disease	399089	NA	10106	388983
Illnesses of father: Severe depression	399499	NA	15430	384069
Illnesses of father: Prostate cancer	399670	NA	30945	368725
Illnesses of father: Alzheimer's disease/dementia	399793	NA	19255	380538
Illnesses of father: Bowel cancer	399920	NA	23883	376037
Illnesses of father: Diabetes	400687	NA	38850	361837
Illnesses of father: Lung cancer	401624	NA	37443	364181
Illnesses of father: Chronic bronchitis/emphysema	402389	NA	46263	356126
Illnesses of father: Stroke	402616	NA	62810	339806
Illnesses of father: High blood pressure	402899	NA	91242	311657
Illnesses of father: Heart disease	407557	NA	133320	274237
Illnesses of mother: Parkinson's disease	422464	NA	6998	415466
Illnesses of mother: Bowel cancer	423135	NA	22028	401107
Illnesses of mother: Severe depression	423217	NA	28351	394866
Illnesses of mother: Lung cancer	423258	NA	17566	405692
Illnesses of mother: Breast cancer	423458	NA	35102	388356
Illnesses of mother: Chronic bronchitis/emphysema	423692	NA	25314	398378
Illnesses of mother: Alzheimer's disease/dementia	423738	NA	36548	387190
Illnesses of mother: Diabetes	423892	NA	40091	383801
Illnesses of mother: Stroke	424977	NA	60880	364097
Illnesses of mother: Heart disease	426240	NA	85620	340620
Illnesses of mother: High blood pressure	426391	NA	130948	295443
Father still alive	450333	NA	103919	346414
Mother still alive	454999	NA	180472	274527

## Sheet: Supp Table 5
Supplementary Table 5: Univariable Mendelian randomization estimates using the inverse variance weighted method for apolipoprotein B onto outcomes in first-degree relatives
Exposure - ApoB - apolipoprotein B, nSNPs - number of instruments, Beta - Mendelian randomization estimate, SE - standard error, P - pvalue, FDR - false discovery rate, OR - odds ratio, CI - confidence interval
Outcome	Exposure	Beta	SE	P	FDR	OR	Lower 95% CI	Upper 95% CI
Illnesses of father: Heart disease	ApoB	0.184528	0.0186685	4.86e-23	1.85e-21	1.20265	1.15944	1.24747
Illnesses of siblings: Heart disease	ApoB	0.242229	0.0287919	3.99e-17	7.59e-16	1.27409	1.20418	1.34805
Father's age at death	ApoB	-0.0682899	0.0102831	3.12e-11	3.95e-10	NA	NA	NA
Illnesses of mother: Heart disease	ApoB	0.129013	0.020816	5.73e-10	5.44e-09	1.1377	1.09222	1.18508
Illnesses of father: Diabetes	ApoB	-0.133208	0.0224733	3.08e-09	2.34e-08	0.875283	0.837566	0.914699
Father still alive	ApoB	-0.0585466	0.0118073	7.1e-07	4.5e-06	0.943134	0.921559	0.965215
Mother's age at death	ApoB	-0.0361919	0.00870602	3.22e-05	0.000174962	NA	NA	NA
Illnesses of father: Lung cancer	ApoB	-0.0837186	0.0218598	0.000128254	0.000609207	0.91969	0.881118	0.959951
Illnesses of mother: Alzheimer's disease/dementia	ApoB	0.125302	0.0379557	0.000962514	0.00406395	1.13349	1.05223	1.22103
Illnesses of mother: Stroke	ApoB	0.0485946	0.014892	0.00110191	0.00418724	1.04979	1.0196	1.08089
Illnesses of mother: Diabetes	ApoB	-0.0798799	0.0246911	0.00121571	0.00419972	0.923227	0.879612	0.969005
Mother still alive	ApoB	-0.0267948	0.00843071	0.00148175	0.00469219	0.973561	0.957606	0.989782
Illnesses of father: Prostate cancer	ApoB	-0.0625139	0.0220289	0.00454229	0.0132775	0.9394	0.899703	0.980848
Illnesses of father: Chronic bronchitis/emphysema	ApoB	-0.0485411	0.0187298	0.00955171	0.0259261	0.952618	0.918281	0.988239
Illnesses of father: Parkinson's disease	ApoB	-0.091973	0.0376345	0.0145317	0.0368135	0.91213	0.847269	0.981955
Illnesses of siblings: High blood pressure	ApoB	0.0467703	0.0204935	0.0224776	0.0533842	1.04788	1.00662	1.09083
Illnesses of mother: Severe depression	ApoB	0.0468801	0.0222066	0.0347647	0.0777094	1.048	1.00336	1.09462
Illnesses of siblings: Alzheimer's disease/dementia	ApoB	0.170555	0.082333	0.0383091	0.0808748	1.18596	1.00923	1.39365
Illnesses of siblings: Diabetes	ApoB	-0.0567159	0.0277228	0.0407738	0.0815475	0.944862	0.894892	0.997624
Illnesses of mother: Breast cancer	ApoB	-0.0381664	0.0200169	0.0565585	0.107461	0.962553	0.92552	1.00107
Illnesses of siblings: Prostate cancer	ApoB	0.0826674	0.0478797	0.0842462	0.152445	1.08618	0.988885	1.19305
Illnesses of father: Bowel cancer	ApoB	-0.0460589	0.0282008	0.102418	0.176903	0.954986	0.903632	1.00926
Illnesses of mother: Chronic bronchitis/emphysema	ApoB	-0.0369372	0.0251715	0.14226	0.235039	0.963737	0.917343	1.01248
Illnesses of mother: High blood pressure	ApoB	0.0170572	0.0136737	0.212236	0.326633	1.0172	0.990304	1.04483
Illnesses of siblings: Parkinson's disease	ApoB	-0.100502	0.0810354	0.21489	0.326633	0.904383	0.771567	1.06006
Illnesses of mother: Parkinson's disease	ApoB	0.0524566	0.0439789	0.23296	0.340481	1.05386	0.966821	1.14873
Illnesses of siblings: Bowel cancer	ApoB	0.0408064	0.0396965	0.303969	0.427808	1.04165	0.963677	1.12593
Illnesses of father: Alzheimer's disease/dementia	ApoB	0.0410497	0.0409313	0.315912	0.428738	1.0419	0.961582	1.12894
Illnesses of mother: Lung cancer	ApoB	-0.0244119	0.0284882	0.391492	0.510691	0.975884	0.922887	1.03192
Illnesses of father: Severe depression	ApoB	-0.026191	0.0313305	0.403177	0.510691	0.974149	0.916128	1.03584
Illnesses of siblings: Stroke	ApoB	0.0278121	0.0369642	0.451807	0.553828	1.0282	0.956344	1.10546
Illnesses of siblings: Chronic bronchitis/emphysema	ApoB	-0.020106	0.0379604	0.596351	0.708166	0.980095	0.90982	1.0558
Illnesses of siblings: Breast cancer	ApoB	-0.0120608	0.0302852	0.690453	0.795067	0.988012	0.931071	1.04843
Illnesses of father: Stroke	ApoB	0.00428461	0.0160312	0.789264	0.882118	1.00429	0.973228	1.03635
Illnesses of mother: Bowel cancer	ApoB	-0.00390295	0.0237523	0.86948	0.896791	0.996105	0.950794	1.04357
Illnesses of siblings: Severe depression	ApoB	0.00368682	0.0225617	0.870195	0.896791	1.00369	0.960276	1.04907
Illnesses of siblings: Lung cancer	ApoB	-0.00677906	0.0424736	0.873191	0.896791	0.993244	0.913906	1.07947
Illnesses of father: High blood pressure	ApoB	0.00012364	0.0158982	0.993795	0.993795	1.00012	0.96944	1.03178

## Sheet: Supp Table 6
Supplementary Table 6: Multivariable Mendelian randomization estimates for apolipoprotein B, LDL cholesterol and triglycerides onto outcomes in first-degree relatives
Exposure - ApoB - apolipoprotein B, LDL - low density lipoprotein cholesterol, TG - triglycerides, Beta - Mendelian randomization estimate, SE - standard error, P - pvalue, FDR - false discovery rate, OR - odds ratio, CI - confidence interval
Outcome	Exposure	Beta	SE	P	FDR	OR	Lower 95% CI	Upper 95% CI
Father still alive	ApoB	-0.0969796	0.0502659	0.05369	0.094872	0.907575	0.822423	1.00154
Father still alive	LDL	0.0430064	0.0539635	0.425478	0.531847	1.04394	0.939167	1.16041
Father still alive	TG	0.000591362	0.0120769	0.960946	0.960946	1.00059	0.977185	1.02456
Father's age at death	ApoB	-0.147776	0.0397901	0.000204108	0.00102054	NA	NA	NA
Father's age at death	LDL	0.100152	0.0427189	0.0190558	0.0451322	NA	NA	NA
Father's age at death	TG	-0.0290136	0.00956175	0.00241064	0.00723192	NA	NA	NA
Illnesses of father: Chronic bronchitis/emphysema	ApoB	0.134518	0.085307	0.114826	0.184542	1.14398	0.967844	1.35218
Illnesses of father: Chronic bronchitis/emphysema	LDL	-0.204184	0.0915854	0.0257849	0.0552533	0.815313	0.681342	0.975626
Illnesses of father: Chronic bronchitis/emphysema	TG	-0.00901214	0.020495	0.660137	0.761697	0.991028	0.952007	1.03165
Illnesses of father: Diabetes	ApoB	0.159052	0.112514	0.157474	0.236211	1.1724	0.940376	1.46167
Illnesses of father: Diabetes	LDL	-0.354703	0.120794	0.00332022	0.00933811	0.701382	0.553519	0.888744
Illnesses of father: Diabetes	TG	0.130678	0.0270317	1.34e-06	1.51e-05	1.1396	1.08079	1.20161
Illnesses of father: Heart disease	ApoB	0.134788	0.0663363	0.0421641	0.0824949	1.14429	1.00478	1.30318
Illnesses of father: Heart disease	LDL	0.0423981	0.0712172	0.551619	0.670888	1.04331	0.907386	1.19959
Illnesses of father: Heart disease	TG	0.049222	0.0159375	0.00201213	0.00646756	1.05045	1.01815	1.08378
Illnesses of father: Lung cancer	ApoB	0.0833857	0.0926986	0.368367	0.473615	1.08696	0.906374	1.30353
Illnesses of father: Lung cancer	LDL	-0.191115	0.0995217	0.0548149	0.094872	0.826037	0.67965	1.00395
Illnesses of father: Lung cancer	TG	-0.0289296	0.0222712	0.193956	0.27275	0.971485	0.92999	1.01483
Illnesses of father: Parkinson's disease	ApoB	-0.0499338	0.163628	0.760239	0.814542	0.951292	0.690289	1.31098
Illnesses of father: Parkinson's disease	LDL	-0.0578994	0.175671	0.741709	0.814071	0.943745	0.668837	1.33165
Illnesses of father: Parkinson's disease	TG	0.0071515	0.0393115	0.855647	0.895444	1.00718	0.932488	1.08785
Illnesses of father: Prostate cancer	ApoB	-0.134538	0.101853	0.186531	0.270771	0.874119	0.715932	1.06726
Illnesses of father: Prostate cancer	LDL	0.104777	0.109349	0.337966	0.447309	1.11046	0.89624	1.37589
Illnesses of father: Prostate cancer	TG	-0.013747	0.024471	0.574277	0.680064	0.986347	0.940155	1.03481
Illnesses of mother: Alzheimer's disease/dementia	ApoB	0.781956	0.12551	4.66e-10	1.16e-08	2.18574	1.70908	2.79534
Illnesses of mother: Alzheimer's disease/dementia	LDL	-0.689796	0.134747	3.07e-07	4.61e-06	0.501678	0.385236	0.653317
Illnesses of mother: Alzheimer's disease/dementia	TG	-0.14427	0.0301538	1.71e-06	1.54e-05	0.865654	0.815975	0.918358
Illnesses of mother: Diabetes	ApoB	0.292152	0.121508	0.0161997	0.0404992	1.33931	1.05548	1.69946
Illnesses of mother: Diabetes	LDL	-0.459845	0.130444	0.000423124	0.00171017	0.631382	0.48894	0.81532
Illnesses of mother: Diabetes	TG	0.181397	0.0291911	5.16e-10	1.16e-08	1.19889	1.13222	1.26949
Illnesses of mother: Heart disease	ApoB	0.142328	0.0732267	0.0519356	0.094872	1.15296	0.998805	1.3309
Illnesses of mother: Heart disease	LDL	-0.0286884	0.0786125	0.715161	0.804556	0.971719	0.832961	1.13359
Illnesses of mother: Heart disease	TG	0.0544343	0.0175919	0.00197289	0.00646756	1.05594	1.02015	1.09299
Illnesses of mother: Stroke	ApoB	0.107336	0.0652031	0.0997258	0.16621	1.11331	0.979746	1.26508
Illnesses of mother: Stroke	LDL	-0.0794326	0.0699992	0.256474	0.349738	0.92364	0.805227	1.05947
Illnesses of mother: Stroke	TG	0.0226313	0.0156645	0.148528	0.230475	1.02289	0.991961	1.05478
Illnesses of siblings: Heart disease	ApoB	0.229575	0.110443	0.0376464	0.0770039	1.25807	1.01319	1.56212
Illnesses of siblings: Heart disease	LDL	-0.0117091	0.118571	0.921335	0.942275	0.988359	0.783403	1.24694
Illnesses of siblings: Heart disease	TG	0.0935293	0.0265286	0.000422524	0.00171017	1.09804	1.04241	1.15665
Mother still alive	ApoB	-0.156592	0.0353215	9.28e-06	6.96e-05	0.855053	0.79786	0.916346
Mother still alive	LDL	0.144736	0.0379176	0.000135017	0.000759471	1.15573	1.07296	1.2449
Mother still alive	TG	0.0189608	0.00848555	0.0254517	0.0552533	1.01914	1.00233	1.03623
Mother's age at death	ApoB	-0.152048	0.0379435	6.14e-05	0.000394714	NA	NA	NA
Mother's age at death	LDL	0.142783	0.040733	0.000456044	0.00171017	NA	NA	NA
Mother's age at death	TG	-0.0252991	0.00911711	0.00552171	0.0146163	NA	NA	NA
Illnesses of siblings: Prostate cancer	LDL	0.043994	0.232958	0.850211	-	1.04498	0.661924	1.6497
Illnesses of siblings: Prostate cancer	ApoB	0.0497605	0.216994	0.818622	-	1.05102	0.686912	1.60813
Illnesses of siblings: Prostate cancer	TG	-0.00256464	0.0521244	0.960758	-	0.997439	0.900569	1.10473
Illnesses of siblings: Diabetes	LDL	-0.575991	0.154858	0.000199631	-	0.562148	0.414985	0.761497
Illnesses of siblings: Diabetes	ApoB	0.416884	0.144245	0.00385109	-	1.51723	1.14358	2.01296
Illnesses of siblings: Diabetes	TG	0.180256	0.0346491	1.96822e-07	-	1.19752	1.1189	1.28168
Illnesses of siblings: Stroke	LDL	-0.132182	0.168346	0.432348	-	0.876181	0.629933	1.21869
Illnesses of siblings: Stroke	ApoB	0.136829	0.156808	0.382886	-	1.14663	0.843231	1.5592
Illnesses of siblings: Stroke	TG	0.0209233	0.0376676	0.578571	-	1.02114	0.94847	1.09939
Illnesses of siblings: Chronic bronchitis/emphysema	LDL	-0.146893	0.183561	0.423572	-	0.863386	0.602497	1.23725
Illnesses of siblings: Chronic bronchitis/emphysema	ApoB	0.112967	0.170983	0.508812	-	1.11959	0.800787	1.56533
Illnesses of siblings: Chronic bronchitis/emphysema	TG	0.0490183	0.0410716	0.23268	-	1.05024	0.969008	1.13828
Illnesses of siblings: Lung cancer	LDL	-0.192402	0.214237	0.369142	-	0.824975	0.542099	1.25546
Illnesses of siblings: Lung cancer	ApoB	0.165799	0.199556	0.406064	-	1.18034	0.798252	1.7453
Illnesses of siblings: Lung cancer	TG	0.0356745	0.0479351	0.456741	-	1.03632	0.943387	1.1384
Illnesses of father: Stroke	LDL	-0.142577	0.0838795	0.0891717	-	0.867121	0.735665	1.02207
Illnesses of father: Stroke	ApoB	0.134487	0.0781293	0.0851887	-	1.14395	0.981527	1.33325
Illnesses of father: Stroke	TG	0.00296242	0.0187711	0.8746	-	1.00297	0.966737	1.04055
Illnesses of mother: Lung cancer	LDL	0.0538687	0.14362	0.707603	-	1.05535	0.796421	1.39845
Illnesses of mother: Lung cancer	ApoB	-0.0850228	0.133779	0.525073	-	0.918491	0.706642	1.19385
Illnesses of mother: Lung cancer	TG	0.0149683	0.0321385	0.641399	-	1.01508	0.953112	1.08108
Illnesses of mother: Chronic bronchitis/emphysema	LDL	-0.0774525	0.126311	0.53975	-	0.925471	0.722512	1.18544
Illnesses of mother: Chronic bronchitis/emphysema	ApoB	0.0135241	0.117657	0.908488	-	1.01362	0.804863	1.27651
Illnesses of mother: Chronic bronchitis/emphysema	TG	0.0415031	0.0282649	0.142005	-	1.04238	0.9862	1.10175
Illnesses of mother: Parkinson's disease	LDL	-0.020893	0.212845	0.921805	-	0.979324	0.645281	1.48629
Illnesses of mother: Parkinson's disease	ApoB	0.0651077	0.198261	0.742614	-	1.06727	0.723624	1.57412
Illnesses of mother: Parkinson's disease	TG	0.00519965	0.0476287	0.913067	-	1.00521	0.915621	1.10357
Illnesses of siblings: Parkinson's disease	LDL	0.539625	0.398058	0.175213	-	1.71536	0.78618	3.74274
Illnesses of siblings: Parkinson's disease	ApoB	-0.527582	0.370778	0.154764	-	0.59003	0.285273	1.22036
Illnesses of siblings: Parkinson's disease	TG	-0.166718	0.0890665	0.0612299	-	0.846439	0.710854	1.00788

## Sheet: Supp Table 7
Supplementary Table 7: Univariable Mendelian randomization estimates using the inverse variance weighted method for LDL cholesterol onto outcomes in first-degree relatives
Exposure - LDL - low density lipoprotein cholesterol, Beta - Mendelian randomization estimate, SE - standard error, P - pvalue, FDR - false discovery rate, OR - odds ratio, CI - confidence interval
Outcome	Exposure	Beta	SE	P	FDR	OR	Lower 95% CI	Upper 95% CI
Illnesses of father: Heart disease	LDL	0.19265	0.0208181	2.16e-20	6.48e-19	1.21246	1.16398	1.26295
Illnesses of father: Diabetes	LDL	-0.179452	0.024638	3.25e-13	4.88e-12	0.835728	0.796329	0.877076
Father's age at death	LDL	-0.074315	0.0110711	1.91e-11	1.91e-10	NA	NA	NA
Illnesses of siblings: Heart disease	LDL	0.21929	0.0331024	3.48e-11	2.61e-10	1.24519	1.16697	1.32866
Illnesses of mother: Diabetes	LDL	-0.153321	0.0257795	2.72e-09	1.63e-08	0.857854	0.815585	0.902313
Illnesses of mother: Heart disease	LDL	0.120833	0.0231634	1.82e-07	9.1e-07	1.12844	1.07835	1.18085
Illnesses of mother: Alzheimer's disease/dementia	LDL	0.330541	0.0661381	5.8e-07	2.49e-06	1.39172	1.22252	1.58435
Father still alive	LDL	-0.0658651	0.0137128	1.56e-06	5.85e-06	0.936257	0.911429	0.961762
Illnesses of father: Lung cancer	LDL	-0.090867	0.0238188	0.000136225	0.000454083	0.913139	0.871489	0.95678
Mother's age at death	LDL	-0.0362699	0.00984948	0.000231032	0.000693096	NA	NA	NA
Illnesses of father: Chronic bronchitis/emphysema	LDL	-0.0721229	0.0200571	0.000323295	0.000881714	0.930417	0.89455	0.967721
Illnesses of father: Parkinson's disease	LDL	-0.123309	0.0397703	0.00193174	0.00482936	0.883991	0.817701	0.955654
Illnesses of father: Prostate cancer	LDL	-0.0634155	0.0244531	0.00950459	0.0219337	0.938553	0.894631	0.984632
Mother still alive	LDL	-0.0249277	0.00999782	0.0126556	0.0271192	0.97538	0.956453	0.994682
Illnesses of mother: Stroke	LDL	0.0161106	0.0160676	0.316017	0.632035	1.01624	0.984736	1.04875
Illnesses of siblings: Prostate cancer	LDL	0.078273	0.0530546	0.140124	-	1.08142	0.974614	1.19993
Illnesses of siblings: Parkinson's disease	LDL	-0.0200079	0.0841168	0.811991	-	0.980191	0.831207	1.15588
Illnesses of siblings: Lung cancer	LDL	0.000835608	0.0469706	0.985806	-	1.00084	0.912811	1.09735
Illnesses of siblings: Stroke	LDL	-0.0186262	0.0403039	0.643977	-	0.981546	0.906992	1.06223
Illnesses of siblings: Chronic bronchitis/emphysema	LDL	-0.0666739	0.0421686	0.113849	-	0.9355	0.86129	1.0161
Illnesses of siblings: Diabetes	LDL	-0.136214	0.0308233	9.90676e-06	-	0.872656	0.821496	0.927001
Illnesses of mother: Parkinson's disease	LDL	0.00377491	0.0471143	0.93614	-	1.00378	0.91524	1.10089
Illnesses of mother: Lung cancer	LDL	-0.0569135	0.0309259	0.0657215	-	0.944676	0.889115	1.00371
Illnesses of mother: Chronic bronchitis/emphysema	LDL	-0.0968701	0.0291837	0.000902363	-	0.907674	0.857212	0.961107
Illnesses of father: Stroke	LDL	-0.0152237	0.0204008	0.455529	-	0.984892	0.946287	1.02507

## Sheet: Supp Table 8
Supplementary Table 8: Univariable Mendelian randomization estimates using the inverse variance weighted method for triglycerides onto outcomes in first-degree relatives
Exposure - TG - triglycerides, Beta - Mendelian randomization estimate, SE - standard error, P - pvalue, FDR - false discovery rate, OR - odds ratio, CI - confidence interval
Outcome	Exposure	Beta	SE	P	FDR	OR	Lower 95% CI	Upper 95% CI
Illnesses of father: Heart disease	TG	0.100733	0.0116153	4.23e-18	1.27e-16	1.10598	1.08109	1.13145
Illnesses of siblings: Heart disease	TG	0.167646	0.0197922	2.45e-17	3.68e-16	1.18252	1.13752	1.22929
Father's age at death	TG	-0.0515502	0.0078316	4.63e-11	4.63e-10	NA	NA	NA
Illnesses of mother: Heart disease	TG	0.0869278	0.0133102	6.54e-11	4.91e-10	1.09082	1.06273	1.11965
Mother's age at death	TG	-0.0437695	0.00789128	2.91e-08	1.75e-07	NA	NA	NA
Illnesses of mother: Diabetes	TG	0.150349	0.0276694	5.52e-08	2.76e-07	1.16224	1.10089	1.22701
Illnesses of father: Diabetes	TG	0.0956902	0.0249699	0.000126991	0.000544247	1.10042	1.04786	1.15561
Illnesses of father: Lung cancer	TG	-0.0468884	0.0185944	0.0116807	0.0392385	0.954194	0.920044	0.989611
Father still alive	TG	-0.0240002	0.00952797	0.0117716	0.0392385	0.976286	0.958223	0.994689
Illnesses of mother: Stroke	TG	0.0299391	0.0133244	0.0246438	0.0739313	1.03039	1.00383	1.05766
Illnesses of mother: Alzheimer's disease/dementia	TG	0.047056	0.0353039	0.18257	0.497918	1.04818	0.978104	1.12328
Illnesses of father: Prostate cancer	TG	-0.0262409	0.0208654	0.208526	0.521316	0.9741	0.935067	1.01476
Illnesses of father: Chronic bronchitis/emphysema	TG	-0.0154109	0.0171185	0.367988	0.795114	0.984707	0.952216	1.01831
Illnesses of father: Parkinson's disease	TG	-0.0283301	0.0333056	0.394985	0.795114	0.972067	0.910639	1.03764
Mother still alive	TG	-0.00576283	0.00681192	0.397557	0.795114	0.994254	0.981067	1.00762
Illnesses of siblings: Prostate cancer	TG	0.0294079	0.0440524	0.504411	-	1.02984	0.944656	1.12272
Illnesses of siblings: Parkinson's disease	TG	-0.227716	0.0748138	0.00233634	-	0.79635	0.687735	0.922119
Illnesses of siblings: Lung cancer	TG	0.0427743	0.0403546	0.289162	-	1.0437	0.964331	1.12961
Illnesses of siblings: Stroke	TG	0.0297293	0.0315357	0.345825	-	1.03018	0.968428	1.09586
Illnesses of siblings: Chronic bronchitis/emphysema	TG	0.0246339	0.0337553	0.465526	-	1.02494	0.959324	1.09504
Illnesses of siblings: Diabetes	TG	0.158119	0.0322808	9.66958e-07	-	1.17131	1.09949	1.24781
Illnesses of mother: Parkinson's disease	TG	0.0124812	0.0412796	0.762381	-	1.01256	0.933862	1.09789
Illnesses of mother: Lung cancer	TG	-0.0116572	0.0271224	0.66734	-	0.98841	0.937239	1.04238
Illnesses of mother: Chronic bronchitis/emphysema	TG	0.00349548	0.0243604	0.885903	-	1.0035	0.956714	1.05258
Illnesses of father: Stroke	TG	0.00880707	0.0152378	0.56328	-	1.00885	0.979161	1.03943

## Sheet: Supp Table 9
Supplementary Table 9: Univariable and multivariable Mendelian randomization estimates for apolipoprotein B, LDL cholesterol and triglycerides onto longevity based on the 90th percentile usign the IVW and MR-Egger methods
Exposure - ApoB - apolipoprotein B, LDL - low density lipoprotein cholesterol, TG - triglycerides, nSNPs - number of instruments, Beta - Mendelian randomization estimate, SE - standard error, P - pvalue
Inverse variance weighted

		Univariable MR			Multivariable MR
Exposure	nSNPs	Beta	SE	P	Beta	SE	P
Apo B	226	-0.35	0.07	1.26e-06	-0.98	0.28	0.000379
LDL	197	-0.54	0.08	1.65e-10	0.68	0.29	0.02
TG	409	-0.19	0.06	0.001	0.04	0.07	0.52
MR-Egger (undirected)
		Univariable MR			Multivariable MR
Exposure	nSNPs	Beta	SE	P	Beta	SE	P
Apo B	226	-0.61	0.11	8.2e-10	-0.98	0.28	0.000386
LDL	197	-0.97	0.12	2.11e-13	0.68	0.29	0.02
TG	409	-0.15	0.09	0.03	0.03	0.06	0.6

[truncated: 14 more sheets: Supp Table 10, Supp Table 11, Supp Table 12, Supp Table 13, Supp Table 14, Supp Table 15, Supp Table 16, Supp Table 17, Supp Table 18, Supp Table 19, Supp Table 20, Supp Table 21, Supp Table 22, Supp Table 23]
